# Supplementary material for: Contribution of the SOS response and the DNA repair systems to norfloxacin induced mutations in E. coli
Source: Mar Life Sci Technol. 2023 Sep 21;5(4):538–50. doi: 10.1007/s42995-023-00185-y (PMC10689325; doi:10.1007/s42995-023-00185-y)
Supplement: Supplementary file 2 — Supplementary file2 (XLSX 206 KB) [file 42995_2023_185_MOESM2_ESM.xlsx]

## Sheet: S1
Supplemental Table S1. Mutation statistics of Escherichia coli wild-type MA lines at all genomic sites.
Lines	Norfloxacin concentration(ng/mL)	Coverage	A sites	C sites	G sites	T sites	Total sites	Generation	G:C>A:T	A:T>G:C	A:T>T:A	G:C>T:A	A:T>C:G	G:C>C:G	Total BPS	Mutation rate	Insertion	Deletion	Indel rate
WA1	0	140.545	1135260	1171404	1168152	1134336	4609152	2906.2	0	0	0	0	0	0	0	0	0	0	0
WA2	0	114.891	1135899	1172026	1168929	1134816	4611670	2906.2	1	0	0	1	0	0	2	1.49227e-10	1	0	7.46133e-11
WA4	0	69.1589	1135435	1171483	1168315	1134375	4609608	2906.2	1	1	1	0	0	0	3	2.2394e-10	0	1	7.46467e-11
WA5	0	139.629	1135886	1172039	1168970	1134817	4611712	2906.2	1	0	1	1	0	1	4	2.98451e-10	0	0	0
WA6	0	143.476	1135662	1171738	1168583	1134575	4610558	2906.2	1	0	0	0	1	1	3	2.23894e-10	0	0	0
WA7	0	129.202	1135934	1172056	1168984	1134891	4611865	2906.2	1	2	0	1	1	0	5	3.73051e-10	0	1	7.46102e-11
WA8	0	102.103	1135678	1171696	1168593	1134593	4610560	2906.2	2	1	0	0	1	0	4	2.98525e-10	0	0	0
WA10	0	60.0406	1135902	1171981	1168846	1134738	4611467	2906.2	0	0	0	0	1	1	2	1.49233e-10	0	0	0
WA11	0	88.7336	1135738	1171814	1168687	1134684	4610923	2906.2	1	0	0	2	0	0	3	2.23876e-10	0	0	0
WA12	0	56.8743	1131489	1168523	1165019	1130367	4595398	2906.2	0	0	0	0	1	0	1	7.48775e-11	0	0	0
WA14	0	128.153	1136143	1172419	1169370	1135145	4613077	2906.2	2	1	2	1	1	0	7	5.22134e-10	0	0	0
WA16	0	187.378	1135876	1172047	1168991	1134839	4611753	2906.2	0	1	0	1	0	1	3	2.23836e-10	0	0	0
WA17	0	117.233	1135853	1172047	1168942	1134784	4611626	2906.2	0	0	1	0	0	0	1	7.4614e-11	0	1	7.4614e-11
WA18	0	168.319	1136320	1172592	1169484	1135228	4613624	2906.2	1	0	1	0	1	1	4	2.98327e-10	0	0	0
WA19	0	144.459	1136449	1172665	1169648	1135301	4614063	2906.2	0	0	0	1	0	0	1	7.45746e-11	0	0	0
WA20	0	88.5995	1135938	1171997	1168960	1134855	4611750	2906.2	0	1	0	0	0	0	1	7.4612e-11	0	1	7.4612e-11
WA21	0	126.988	1136363	1172578	1169523	1135271	4613735	2906.2	1	0	1	0	0	0	2	1.4916e-10	0	1	7.45799e-11
WA22	0	118.928	1133871	1169610	1166680	1132959	4603120	2906.2	2	0	1	1	0	1	5	3.73759e-10	0	0	0
WA24	0	138.315	1135983	1172052	1169011	1134879	4611925	2906.2	1	0	0	0	0	1	2	1.49218e-10	0	0	0
WB2	12.5	57.5425	1135791	1171795	1168751	1134702	4611039	2831.4	0	0	0	0	1	0	1	7.65949e-11	0	1	7.65949e-11
WB3	12.5	182.288	1136236	1172541	1169426	1135266	4613469	2831.4	0	0	0	0	1	2	3	2.29664e-10	0	0	0
WB4	12.5	74.4221	1136825	1173185	1170159	1135839	4616008	2831.4	0	1	1	0	2	1	5	3.82562e-10	0	0	0
WB5	12.5	96.4374	1136800	1173170	1170182	1135669	4615821	2831.4	1	1	0	0	0	0	2	1.53031e-10	0	0	0
WB6	12.5	146.232	1136291	1172592	1169533	1135262	4613678	2831.4	3	0	0	0	0	0	3	2.29653e-10	0	1	7.65511e-11
WB8	12.5	167.446	1135888	1171998	1168850	1134771	4611507	2831.4	3	0	1	0	0	0	4	3.06349e-10	0	0	0
WB9	12.5	170.325	1136448	1172702	1169636	1135290	4614076	2831.4	1	0	0	1	1	0	3	2.29634e-10	1	1	1.53089e-10
WB10	12.5	118.17	1136079	1172255	1169218	1134982	4612534	2831.4	1	3	0	1	0	0	5	3.8285e-10	0	0	0
WB11	12.5	123.218	1131088	1166555	1163944	1130123	4591710	2831.4	2	0	0	1	0	0	3	2.30752e-10	0	0	0
WB12	12.5	92.3371	1133172	1169988	1166829	1132262	4602251	2831.4	1	2	1	1	0	0	5	3.83706e-10	0	0	0
WB14	12.5	137.283	1135998	1172176	1169136	1134905	4612215	2831.4	0	0	0	0	0	0	0	0	1	0	7.65754e-11
WB15	12.5	132.984	1136250	1172524	1169492	1135177	4613443	2831.4	1	2	1	0	1	0	5	3.82775e-10	0	0	0
WB16	12.5	153.069	1135954	1172130	1169066	1134901	4612051	2831.4	1	1	0	0	0	0	2	1.53156e-10	0	0	0
WB17	12.5	155.84	1136850	1173233	1170187	1135752	4616022	2831.4	1	0	0	2	0	0	3	2.29537e-10	0	0	0
WB18	12.5	140.879	1136085	1172296	1169227	1134999	4612607	2831.4	1	0	0	1	2	0	4	3.06276e-10	0	0	0
WB19	12.5	141.297	1136139	1172372	1169274	1135108	4612893	2831.4	4	0	0	0	1	0	5	3.82821e-10	1	1	1.53128e-10
WB20	12.5	88.4534	1132061	1168126	1164897	1131032	4596116	2831.4	0	3	0	1	0	1	5	3.84218e-10	0	0	0
WB21	12.5	217.074	1136280	1172511	1169437	1135181	4613409	2831.4	0	1	0	0	0	0	1	7.65556e-11	0	0	0
WB22	12.5	121.993	1135533	1171630	1168453	1134504	4610120	2831.4	1	1	1	0	1	0	4	3.06441e-10	0	0	0
WB23	12.5	119.572	1136242	1172464	1169345	1135155	4613206	2831.4	0	0	0	0	1	0	1	7.65589e-11	0	0	0
WB24	12.5	118.546	1135724	1171759	1168676	1134662	4610821	2831.4	0	0	0	0	0	0	0	0	0	0	0
WC1	25	205.773	1132883	1169652	1166363	1131736	4600634	2619.1	5	2	2	0	0	0	9	7.46918e-10	0	1	8.29909e-11
WC2	25	124.848	1133728	1170791	1167433	1132579	4604531	2619.1	1	0	1	0	0	0	2	1.65841e-10	0	0	0
WC3	25	200.937	1132994	1169870	1166594	1131814	4601272	2619.1	2	2	1	0	0	0	5	4.14897e-10	0	0	0
WC4	25	66.4701	1131890	1168742	1165222	1130867	4596721	2619.1	1	0	0	1	0	0	2	1.66123e-10	0	2	1.66123e-10
WC5	25	187.383	1135901	1172278	1169209	1134880	4612268	2619.1	0	1	0	0	0	0	1	8.27815e-11	0	1	8.27815e-11
WC6	25	207.631	1126384	1162088	1158644	1124721	4571837	2619.1	0	1	1	1	0	0	3	2.50541e-10	0	1	8.35136e-11
WC8	25	147.109	1135861	1171944	1168797	1134740	4611342	2619.1	3	2	0	1	0	0	6	4.96789e-10	0	0	0
WC9	25	131.052	1132638	1169555	1166248	1131422	4599863	2595.29	0	2	1	0	1	0	4	3.35065e-10	0	0	0
WC10	25	112.394	1132155	1169080	1165666	1131023	4597924	2595.29	4	1	1	0	1	0	7	5.86611e-10	0	0	0
WC12	25	45.2946	1129292	1166537	1163053	1128254	4587136	2619.1	2	1	0	1	2	0	6	4.9941e-10	0	2	1.6647e-10
WC13	25	98.8123	1131759	1168503	1165007	1130650	4595919	2619.1	1	0	1	2	2	0	6	4.98456e-10	0	0	0
WC14	25	107.842	1132161	1169004	1165584	1130981	4597730	2619.1	0	1	0	1	1	0	3	2.4913e-10	1	0	8.30433e-11
WC15	25	134.211	1136136	1172329	1169279	1135008	4612752	2619.1	0	2	2	1	0	0	5	4.13864e-10	0	0	0
WC16	25	69.6248	1131498	1168301	1164920	1130453	4595172	2619.1	1	3	0	1	0	0	5	4.15448e-10	0	1	8.30895e-11
WC17	25	74.3112	1131700	1168571	1165136	1130624	4596031	2619.1	2	1	1	2	0	0	6	4.98444e-10	0	0	0
WC18	25	48.9198	1131567	1168338	1164902	1130439	4595246	2619.1	2	0	1	0	0	1	4	3.32353e-10	0	0	0
WC19	25	117.867	1132766	1169769	1166356	1131567	4600458	2619.1	0	1	1	1	1	0	4	3.31976e-10	0	0	0
WC20	25	51.192	1131692	1168433	1164977	1130556	4595658	2619.1	3	3	0	0	1	0	7	5.81565e-10	1	1	1.66161e-10
WC22	25	115.389	1133820	1168696	1165787	1132623	4600926	2619.1	0	1	0	2	0	0	3	2.48957e-10	0	2	1.65971e-10
WC23	25	96.6361	1135945	1172175	1169202	1134954	4612276	2595.29	0	0	0	0	2	0	2	1.67082e-10	0	1	8.35408e-11
WC24	25	64.38	1129369	1165008	1161739	1128120	4584236	2595.29	2	1	1	2	2	2	10	8.40518e-10	0	2	1.68104e-10
WD1	37.5	197.463	1132203	1169119	1165739	1131129	4598190	2393.48	3	1	1	2	3	0	10	9.08622e-10	0	1	9.08622e-11
WD2	37.5	126.575	1132575	1169442	1166033	1131487	4599537	2393.48	3	3	1	0	1	1	9	8.1752e-10	0	2	1.81671e-10
WD4	37.5	71.1993	1131241	1168189	1164878	1130193	4594501	2393.48	2	2	1	0	0	1	6	5.45611e-10	0	1	9.09352e-11
WD5	37.5	128.239	1131912	1168820	1165338	1130885	4596955	2416.06	4	1	1	0	2	0	8	7.20298e-10	0	2	1.80074e-10
WD7	37.5	128.963	1132149	1169090	1165658	1130971	4597868	2416.06	0	0	2	0	1	0	3	2.70058e-10	1	2	2.70058e-10
WD8	37.5	115.502	1131932	1168742	1165443	1130750	4596867	2416.06	1	0	3	2	2	0	8	7.20311e-10	2	0	1.80078e-10
WD10	37.5	141.388	1129544	1165965	1162305	1128477	4586291	2416.06	3	0	0	1	0	0	4	3.60986e-10	0	2	1.80493e-10
WD11	37.5	97.4544	1129459	1165870	1162202	1128395	4585926	2461.22	2	1	0	2	0	0	5	4.42989e-10	2	1	2.65793e-10
WD12	37.5	81.5959	1127018	1162343	1158802	1125924	4574087	2461.22	1	0	2	1	1	0	5	4.44135e-10	0	2	1.77654e-10
WD13	37.5	125.207	1129663	1166060	1162376	1128554	4586653	2461.22	2	1	4	1	2	0	10	8.85837e-10	0	1	8.85837e-11
WD14	37.5	216.116	1130523	1167007	1163351	1129484	4590365	2461.22	1	0	1	0	0	0	2	1.77024e-10	0	0	0
WD15	37.5	106.924	1129683	1166088	1162474	1128632	4586877	2461.22	2	1	1	2	0	2	8	7.08635e-10	0	0	0
WD16	37.5	100.032	1129477	1165953	1162301	1128373	4586104	2461.22	1	1	0	1	1	0	4	3.54377e-10	1	1	1.77189e-10
WD18	37.5	75.0453	1129406	1165775	1162131	1128291	4585603	2461.22	1	1	0	2	0	2	6	5.31624e-10	0	0	0
WD19	37.5	80.1677	1129465	1165753	1162096	1128404	4585718	2461.22	2	0	1	0	0	0	3	2.65805e-10	0	1	8.86017e-11
WD20	37.5	53.2641	1129033	1165319	1161642	1127987	4583981	2461.22	2	1	0	0	1	0	4	3.54541e-10	0	2	1.77271e-10
WD21	37.5	32.7868	1131545	1167723	1164232	1130396	4593896	2461.22	1	0	0	0	0	0	1	8.8444e-11	1	1	1.76888e-10
WD22	37.5	98.992	1133772	1169482	1166148	1132771	4602173	2461.22	1	1	0	0	0	0	2	1.7657e-10	0	1	8.82849e-11
WD23	37.5	103.183	1130341	1166897	1163288	1129252	4589778	2483.8	4	4	3	1	0	1	13	1.14034e-09	0	1	8.77186e-11
WD24	37.5	84.1128	1129698	1166079	1162455	1128586	4586818	2483.8	1	3	1	1	0	1	7	6.14426e-10	0	1	8.77752e-11
WE1	50	119.493	1129605	1166010	1162373	1128537	4586525	2336.88	2	1	2	1	2	0	8	7.46397e-10	0	0	0
WE2	50	108	1129778	1166192	1162538	1128641	4587149	2336.88	3	0	0	1	1	2	7	6.53008e-10	0	0	0
WE3	50	85.0148	1129237	1165680	1162030	1128180	4585127	2336.88	1	1	0	0	0	0	2	1.86656e-10	0	1	9.33281e-11
WE4	50	83.0366	1133158	1168790	1165394	1132213	4599555	2336.88	0	3	0	0	0	1	4	3.72141e-10	0	2	1.86071e-10
WE5	50	179.419	1130424	1166818	1163273	1129316	4589831	2336.88	1	2	1	0	1	0	5	4.66162e-10	0	0	0
WE6	50	108.067	1129025	1165449	1161697	1128005	4584176	2336.88	3	1	3	2	3	0	12	1.12017e-09	0	2	1.86695e-10
WE7	50	158.652	1130088	1166698	1162981	1129064	4588831	2336.88	2	1	0	1	2	0	6	5.59516e-10	0	3	2.79758e-10
WE8	50	103.409	1133733	1169409	1166052	1132607	4601801	2336.88	1	1	0	0	1	0	3	2.7897e-10	0	2	1.8598e-10
WE9	50	86.1348	1129072	1165452	1161764	1128024	4584312	2336.88	2	2	2	0	0	0	6	5.60068e-10	1	1	1.86689e-10
WE10	50	102.591	1129606	1166098	1162400	1128557	4586661	2336.88	3	4	2	1	0	4	14	1.30616e-09	0	2	1.86594e-10
WE11	50	94.8343	1129645	1166127	1162488	1128660	4586920	2336.88	3	3	0	2	0	2	10	9.32916e-10	0	0	0
WE12	50	42.7039	1129086	1165234	1161581	1128053	4583954	2336.88	2	1	1	2	2	1	9	8.40167e-10	0	1	9.33519e-11
WE13	50	114.719	1128011	1164484	1160693	1126848	4580036	2293.2	1	0	1	1	3	1	7	6.6648e-10	0	0	0
WE14	50	47.0601	1128453	1164636	1160917	1127438	4581444	2293.2	1	5	2	2	0	1	11	1.047e-09	1	1	1.90364e-10
WE15	50	58.3412	1129079	1165319	1161713	1127957	4584068	2336.88	1	1	1	0	2	1	6	5.60098e-10	0	0	0
WE16	50	138.529	1129894	1166414	1162806	1128727	4587841	2336.88	1	2	0	0	2	0	5	4.66364e-10	0	1	9.32728e-11
WE19	50	153.91	1129712	1166187	1162515	1128668	4587082	2336.88	3	3	0	1	0	0	7	6.53018e-10	0	3	2.79865e-10
WE20	50	59.0561	1128857	1165289	1161556	1127784	4583486	2336.88	0	0	0	1	0	0	1	9.33615e-11	0	0	0
WE21	50	71.1661	1129006	1165219	1161593	1127889	4583707	2336.88	2	1	1	2	0	1	7	6.53499e-10	0	3	2.80071e-10
WE22	50	88.4902	1129214	1165593	1161913	1128142	4584862	2336.88	3	1	0	1	1	3	9	8.40001e-10	0	1	9.33335e-11
WE23	50	62.9731	1129205	1165564	1161870	1128153	4584792	2336.88	1	2	0	1	2	0	6	5.60009e-10	0	1	9.33349e-11
WE24	50	135.709	1129528	1165929	1162292	1128438	4586187	2336.88	1	2	0	0	0	0	3	2.79919e-10	0	1	9.33065e-11

## Sheet: S2
Supplemental Table S2. Mutation statistics of the SOS-uninducible (lexA3) MA lines for all genomic sites.
Lines	Norfloxacin concentration(ng/mL)	Coverage	A sites	C sites	G sites	T sites	Total sites	Generation	G:C>A:T	A:T>G:C	A:T>T:A	G:C>T:A	A:T>C:G	G:C>C:G	Total BPS	Mutation rate	Insertion	Deletion	Indel rate
LA1	0	42.0452	1136788	1173153	1169969	1135604	4615514	2883.78	1	0	0	0	0	0	1	7.51308e-11	0	0	0
LA2	0	86.9351	1133823	1169546	1166202	1132734	4602305	2883.78	0	1	0	1	1	0	3	2.26039e-10	0	0	0
LA3	0	98.7064	1134182	1169958	1166627	1133085	4603852	2883.78	0	0	1	1	0	0	2	1.50642e-10	0	0	0
LA4	0	66.7164	1133517	1169242	1165882	1132480	4601121	2883.78	1	0	0	0	0	0	1	7.53658e-11	0	0	0
LA5	0	78.1419	1133842	1169706	1166396	1132840	4602784	2883.78	1	0	0	0	0	0	1	7.53386e-11	0	0	0
LA6	0	41.7507	1132994	1168497	1165101	1132036	4598628	2883.78	1	0	0	1	0	0	2	1.50813e-10	0	1	7.54066e-11
LA7	0	96.1899	1133990	1169883	1166511	1132954	4603338	2883.78	2	2	0	0	0	0	4	3.01318e-10	0	0	0
LA8	0	114.265	1134791	1170833	1167550	1133700	4606874	2883.78	1	1	0	1	0	0	3	2.25815e-10	0	0	0
LA10	0	121.789	1134317	1170261	1166950	1133353	4604881	2883.78	0	0	1	0	0	0	1	7.53042e-11	0	0	0
LA12	0	52.1223	1133370	1169053	1165664	1132362	4600449	2883.78	2	1	0	1	0	0	4	3.01507e-10	0	0	0
LA13	0	103.278	1134461	1170277	1167005	1133371	4605114	2883.78	0	0	1	0	0	0	1	7.53004e-11	0	0	0
LA14	0	66.9647	1134073	1169903	1166475	1133050	4603501	2883.78	2	0	1	1	0	0	4	3.01307e-10	0	0	0
LA16	0	101.958	1134833	1170787	1167582	1133794	4606996	2883.78	0	0	0	2	0	0	2	1.50539e-10	0	0	0
LA17	0	120.537	1134193	1170035	1166697	1133173	4604098	2883.78	3	0	0	0	0	0	3	2.25951e-10	0	0	0
LA18	0	99.3022	1134314	1170134	1166772	1133224	4604444	2883.78	0	0	0	0	0	0	0	0	0	1	7.53114e-11
LA19	0	104.322	1134261	1170241	1166824	1133192	4604518	2883.78	0	1	0	0	0	0	1	7.53102e-11	0	0	0
LA20	0	41.6094	1133704	1169334	1165931	1132613	4601582	2883.78	0	0	0	1	1	0	2	1.50716e-10	0	0	0
LA21	0	121.492	1134550	1170439	1167223	1133489	4605701	2883.78	3	1	0	1	0	0	5	3.76454e-10	0	0	0
LA22	0	110.841	1133999	1169774	1166440	1132911	4603124	2883.78	0	0	1	0	0	0	1	7.5333e-11	0	0	0
LA24	0	117.091	1134604	1170434	1167174	1133465	4605677	2883.78	1	0	0	0	0	0	1	7.52912e-11	0	0	0
LB1	12.5	134.116	1131719	1167984	1164527	1130622	4594852	2654.64	0	0	1	1	0	1	3	2.45948e-10	0	0	0
LB2	12.5	86.8182	1134014	1169830	1166506	1132923	4603273	2654.64	0	0	0	3	0	0	3	2.45499e-10	0	0	0
LB3	12.5	137.881	1135109	1171110	1167974	1134123	4608316	2630.06	0	1	0	1	0	0	2	1.65014e-10	0	3	2.47522e-10
LB4	12.5	50.8123	1133665	1169430	1165997	1132664	4601756	2654.64	0	1	0	0	2	0	3	2.45579e-10	0	1	8.18598e-11
LB5	12.5	100.031	1134666	1170527	1167299	1133542	4606034	2654.64	1	1	1	1	0	0	4	3.27135e-10	0	1	8.17838e-11
LB6	12.5	112.77	1133976	1169991	1166521	1133102	4603590	2654.64	1	0	1	0	0	0	2	1.63654e-10	0	0	0
LB7	12.5	93.6919	1134730	1170688	1167505	1133677	4606600	2654.64	0	0	0	0	0	0	0	0	0	0	0
LB8	12.5	117.55	1134886	1170824	1167583	1133766	4607059	2654.64	1	0	0	0	0	1	2	1.63531e-10	0	0	0
LB9	12.5	134.582	1132660	1168199	1164784	1131694	4597337	2654.64	2	1	0	0	2	1	6	4.91631e-10	0	1	8.19385e-11
LB10	12.5	79.8076	1134047	1170026	1166644	1133143	4603860	2654.64	3	1	0	0	2	0	6	4.90934e-10	0	0	0
LB11	12.5	103.127	1133955	1169744	1166490	1132960	4603149	2654.64	0	0	0	0	0	0	0	0	0	0	0
LB12	12.5	47.9643	1133352	1169086	1165694	1132449	4600581	2654.64	1	0	0	0	0	1	2	1.63761e-10	0	0	0
LB13	12.5	448.647	1136387	1172667	1169571	1135345	4613970	2654.64	0	1	0	1	0	0	2	1.63286e-10	0	2	1.63286e-10
LB14	12.5	107.202	1134906	1170903	1167609	1133905	4607323	2654.64	1	1	0	0	0	0	2	1.63522e-10	0	0	0
LB15	12.5	63.7319	1135556	1171684	1168586	1134563	4610389	2654.64	0	0	0	0	0	0	0	0	0	0	0
LB16	12.5	118.542	1135064	1171023	1167756	1133995	4607838	2654.64	0	0	0	1	0	0	1	8.17518e-11	1	1	1.63504e-10
LB17	12.5	183.027	1134248	1170172	1166856	1133250	4604526	2654.64	2	0	0	0	0	0	2	1.63621e-10	0	0	0
LB18	12.5	154.642	1134306	1170150	1166869	1133294	4604619	2654.64	4	1	0	0	1	0	6	4.90854e-10	0	0	0
LB19	12.5	174.163	1131895	1168607	1165156	1130629	4596287	2654.64	0	0	1	0	0	0	1	8.19572e-11	0	0	0
LB20	12.5	122.24	1132494	1168084	1164933	1131569	4597080	2654.64	0	0	0	0	2	0	2	1.63886e-10	0	0	0
LB21	12.5	222.65	1134999	1170955	1167729	1133994	4607677	2654.64	2	0	0	0	0	0	2	1.63509e-10	0	1	8.17546e-11
LB22	12.5	100.192	1135545	1171504	1168309	1134461	4609819	2654.64	1	1	0	0	0	0	2	1.63433e-10	0	0	0
LB23	12.5	147.56	1135659	1171709	1168630	1134635	4610633	2654.64	0	0	0	0	2	1	3	2.45107e-10	0	0	0
LB24	12.5	98.2567	1134661	1170638	1167397	1133677	4606373	2630.06	0	0	0	0	0	0	0	0	0	0	0
LC1	25	149.977	1134647	1170580	1167308	1133591	4606126	2481.96	0	2	0	0	0	0	2	1.74944e-10	0	3	2.62416e-10
LC2	25	179.224	1135173	1171181	1167966	1134138	4608458	2481.96	2	0	0	0	1	0	3	2.62283e-10	0	0	0
LC3	25	153.885	1135653	1171791	1168596	1134710	4610750	2459.6	0	0	0	0	0	0	0	0	0	0	0
LC4	25	111.394	1134633	1170558	1167197	1133595	4605983	2459.6	0	1	0	0	1	0	2	1.7654e-10	0	1	8.827e-11
LC5	25	173.794	1135629	1171596	1168454	1134387	4610066	2459.6	2	0	0	0	0	0	2	1.76384e-10	1	0	8.81918e-11
LC6	25	135.268	1135079	1170969	1167819	1134011	4607878	2459.6	0	1	0	1	2	0	4	3.52935e-10	1	0	8.82337e-11
LC7	25	167.649	1135077	1171168	1167922	1134052	4608219	2459.6	0	1	0	0	1	0	2	1.76454e-10	0	0	0
LC8	25	139.795	1135275	1171403	1168218	1134323	4609219	2437.24	0	0	1	0	1	0	2	1.78035e-10	0	0	0
LC9	25	61.9704	1129938	1166456	1162799	1128834	4588027	2459.6	0	0	0	0	0	0	0	0	0	0	0
LC10	25	121.478	1134338	1170207	1166869	1133294	4604708	2459.6	1	0	2	0	0	0	3	2.64883e-10	0	0	0
LC11	25	111.965	1134364	1170286	1166980	1133333	4604963	2459.6	2	1	0	0	1	0	4	3.53158e-10	0	0	0
LC12	25	76.4111	1134262	1170052	1166734	1133139	4604187	2459.6	3	0	0	1	0	0	4	3.53218e-10	0	0	0
LC13	25	86.8175	1135163	1171160	1167932	1134093	4608348	2459.6	1	0	0	0	0	0	1	8.82247e-11	0	0	0
LC14	25	108.175	1134742	1170753	1167507	1133811	4606813	2459.6	0	0	1	0	0	0	1	8.82541e-11	0	2	1.76508e-10
LC15	25	81.6616	1134988	1171058	1167778	1133988	4607812	2414.88	2	2	0	1	0	0	5	4.49345e-10	0	0	0
LC16	25	105.568	1134170	1169977	1166606	1133165	4603918	2414.88	1	0	0	1	0	0	2	1.7989e-10	1	0	8.9945e-11
LC17	25	69.566	1133969	1169742	1166452	1132941	4603104	2437.24	0	1	0	0	0	0	1	8.91355e-11	0	1	8.91355e-11
LC18	25	134.153	1135159	1171059	1167885	1134133	4608236	2437.24	0	0	0	0	0	0	0	0	1	0	8.90363e-11
LC19	25	88.1534	1132404	1169273	1165871	1131352	4598900	2437.24	0	0	1	0	0	0	1	8.9217e-11	0	0	0
LC20	25	56.8899	1129606	1166180	1162534	1128598	4586918	2437.24	3	1	0	0	0	0	4	3.578e-10	0	1	8.94501e-11
LC21	25	174.248	1134100	1170117	1166728	1133143	4604088	2437.24	1	0	0	1	1	0	3	2.67349e-10	0	0	0
LC22	25	107.299	1135877	1172118	1168972	1134918	4611885	2437.24	1	1	0	0	1	0	3	2.66897e-10	0	0	0
LC23	25	87.1456	1135448	1171416	1168249	1134359	4609472	2459.6	1	1	1	0	0	0	3	2.6461e-10	0	0	0
LC24	25	143.029	1134697	1170882	1167601	1133670	4606850	2459.6	1	0	0	0	0	0	1	8.82534e-11	0	0	0
LD1	37.5	113.527	1135321	1171320	1168207	1134276	4609124	2034.72	0	2	0	0	0	0	2	2.13259e-10	0	1	1.06629e-10
LD2	37.5	121.161	1134889	1170811	1167608	1133845	4607153	2034.72	1	1	0	0	0	1	3	3.20025e-10	0	0	0
LD3	37.5	128.226	1131036	1167610	1164052	1129933	4592631	2034.72	1	1	0	2	0	0	4	4.28049e-10	0	0	0
LD4	37.5	155.209	1134706	1170637	1167426	1133696	4606465	2034.72	1	0	0	1	0	0	2	2.13382e-10	0	0	0
LD5	37.5	94.8668	1134203	1170357	1167176	1133330	4605066	2034.72	0	0	0	1	0	0	1	1.06723e-10	0	1	1.06723e-10
LD6	37.5	176.482	1136715	1172937	1169866	1135673	4615191	2034.72	0	0	0	0	0	0	0	0	0	0	0
LD7	37.5	81.788	1134341	1171480	1168113	1133203	4607137	2034.72	0	0	0	0	0	0	0	0	0	0	0
LD8	37.5	119.828	1134957	1171099	1167930	1133965	4607951	2015.88	0	2	1	0	1	0	4	4.30613e-10	0	1	1.07653e-10
LD9	37.5	146.71	1133177	1168817	1165447	1132222	4599663	2034.72	2	3	1	0	0	0	6	6.41092e-10	0	0	0
LD10	37.5	162.886	1133399	1169011	1165738	1132397	4600545	2034.72	4	0	0	0	0	0	4	4.27313e-10	0	0	0
LD11	37.5	150.384	1133182	1168770	1165399	1132124	4599475	2034.72	0	1	0	0	0	0	1	1.06853e-10	0	0	0
LD12	37.5	76.143	1132396	1168003	1164558	1131414	4596371	2034.72	2	0	0	1	0	0	3	3.20776e-10	0	0	0
LD13	37.5	176.256	1133762	1169562	1166202	1132768	4602294	2034.72	1	0	0	0	1	1	3	3.20363e-10	0	0	0
LD14	37.5	194.814	1133410	1169068	1165698	1132385	4600561	2015.88	0	2	0	1	0	0	3	3.23479e-10	0	0	0
LD15	37.5	215.753	1133682	1169333	1165999	1132543	4601557	1997.04	1	0	0	1	0	0	2	2.1764e-10	0	1	1.0882e-10
LD16	37.5	137.669	1133394	1169028	1165661	1132338	4600421	1997.04	0	0	0	1	0	0	1	1.08847e-10	0	0	0
LD17	37.5	117.302	1132849	1168403	1165025	1131829	4598106	2034.72	1	1	0	1	1	0	4	4.2754e-10	0	0	0
LD18	37.5	149.194	1133403	1169166	1165778	1132415	4600762	2015.88	4	0	0	0	0	0	4	4.31286e-10	0	1	1.07822e-10
LD19	37.5	183.182	1132007	1167896	1164364	1131051	4595318	2034.72	0	0	0	0	1	0	1	1.0695e-10	1	1	2.139e-10
LD20	37.5	130.322	1132881	1168513	1165085	1131944	4598423	2034.72	0	2	2	0	0	0	4	4.2751e-10	0	0	0
LD22	37.5	202.063	1131778	1168150	1164547	1130957	4595432	2034.72	2	0	1	0	0	1	4	4.27788e-10	0	0	0
LD23	37.5	193.078	1133914	1169723	1166432	1132930	4602999	2034.72	0	0	0	0	3	1	4	4.27085e-10	1	0	1.06771e-10
LE3	50	100.186	1132654	1168288	1164866	1131667	4597475	1979.02	3	0	0	1	0	0	4	4.39633e-10	0	1	1.09908e-10
LE4	50	97.181	1133022	1168725	1165329	1132004	4599080	1979.02	0	1	0	2	1	0	4	4.3948e-10	0	1	1.0987e-10
LE6	50	43.8677	1129804	1164136	1160881	1128875	4583696	1979.02	1	1	0	1	2	0	5	5.51193e-10	0	0	0
LE7	50	138.394	1134043	1169917	1166635	1133070	4603665	1979.02	2	0	0	0	1	0	3	3.29282e-10	0	0	0
LE8	50	112.326	1132971	1168592	1165205	1131991	4598759	2016.36	2	1	1	0	0	2	6	6.47057e-10	0	0	0
LE9	50	46.0829	1132484	1168044	1164635	1131499	4596662	1997.69	0	1	0	0	0	0	1	1.089e-10	0	0	0
LE10	50	133.806	1133136	1168810	1165387	1132206	4599539	1997.69	1	0	0	0	0	0	1	1.08832e-10	0	0	0
LE11	50	74.4036	1132315	1167878	1164441	1131404	4596038	1979.02	3	0	0	3	2	0	8	8.79541e-10	0	1	1.09943e-10
LE12	50	71.0817	1132861	1168525	1165172	1131909	4598467	1997.69	0	3	0	0	0	0	3	3.26573e-10	0	0	0
LE13	50	59.3839	1132699	1168295	1164816	1131729	4597539	1997.69	0	1	0	1	0	0	2	2.17759e-10	0	0	0
LE14	50	30.0708	1131213	1166414	1162896	1130313	4590836	1997.69	2	0	0	0	1	0	3	3.27116e-10	0	0	0
LE15	50	78.7597	1132699	1168358	1164943	1131802	4597802	1997.69	3	0	1	0	0	0	4	4.35493e-10	0	0	0
LE16	50	38.8399	1131910	1167318	1163885	1131014	4594127	1997.69	2	0	0	1	1	0	4	4.35842e-10	0	1	1.0896e-10
LE17	50	106	1133704	1169475	1166140	1132710	4602029	2016.36	1	2	0	1	2	0	6	6.46597e-10	0	0	0
LE18	50	154.6	1132338	1167866	1164420	1131419	4596043	2016.36	2	0	1	1	0	0	4	4.31626e-10	0	1	1.07907e-10
LE19	50	92.2071	1132951	1168541	1165197	1131929	4598618	2016.36	3	0	1	1	2	1	8	8.62769e-10	0	1	1.07846e-10
LE20	50	80.3469	1132833	1168357	1165041	1131871	4598102	1997.69	0	1	0	1	1	0	3	3.26599e-10	1	2	3.26599e-10
LE22	50	43.361	1131987	1167537	1164040	1131183	4594747	1979.02	0	0	0	0	2	0	2	2.19947e-10	0	0	0
LE23	50	74.5224	1132562	1168088	1164689	1131596	4596935	1997.69	2	0	0	1	0	0	3	3.26682e-10	0	0	0
LE24	50	75.9764	1132918	1168529	1165183	1132004	4598634	1979.02	1	2	0	2	0	0	5	5.49403e-10	0	2	2.19761e-10

## Sheet: S3
Supplemental Table S3. Mutation statistics of wild-type MA lines at four-fold degenerate sites.
Lines	Norfloxacin concentration(ng/mL)	Coverage	A fourfold sites	C fourfold sites	G fourfold sites	T fourfold sites	Fourfold sites	Generation	G:C>A:T	A:T>G:C	A:T>T:A	G:C>T:A	A:T>C:G	G:C>C:G	Total BPS	Mutation rate	Insertion	Deletion	Indel rate
WA1	0	140.545	127218	216852	215123	123310	682503	2906.2	0	0	0	0	0	0	0	0	0	0	0
WA2	0	114.891	127218	216852	215123	123310	682503	2906.2	0	0	0	0	0	0	0	0	0	0	0
WA4	0	69.1589	127218	216852	215123	123310	682503	2906.2	1	0	0	0	0	0	1	5.04162e-10	0	1	5.04162e-10
WA5	0	139.629	127218	216852	215123	123310	682503	2906.2	0	0	0	0	0	0	0	0	0	0	0
WA6	0	143.476	127218	216852	215123	123310	682503	2906.2	0	0	0	0	0	0	0	0	0	0	0
WA7	0	129.202	127218	216852	215123	123310	682503	2906.2	0	0	0	0	0	0	0	0	0	1	5.04162e-10
WA8	0	102.103	127218	216852	215123	123310	682503	2906.2	2	0	0	0	0	0	2	1.00832e-09	0	0	0
WA10	0	60.0406	127218	216852	215123	123310	682503	2906.2	0	0	0	0	0	0	0	0	0	0	0
WA11	0	88.7336	127218	216852	215123	123310	682503	2906.2	0	0	0	0	0	0	0	0	0	0	0
WA12	0	56.8743	127218	216852	215123	123310	682503	2906.2	0	0	0	0	0	0	0	0	0	0	0
WA14	0	128.153	127218	216852	215123	123310	682503	2906.2	0	0	0	0	0	0	0	0	0	0	0
WA16	0	187.378	127218	216852	215123	123310	682503	2906.2	0	0	0	0	0	0	0	0	0	0	0
WA17	0	117.233	127218	216852	215123	123310	682503	2906.2	0	0	0	0	0	0	0	0	0	0	0
WA18	0	168.319	127218	216852	215123	123310	682503	2906.2	0	0	0	0	0	0	0	0	0	0	0
WA19	0	144.459	127218	216852	215123	123310	682503	2906.2	0	0	0	0	0	0	0	0	0	0	0
WA20	0	88.5995	127218	216852	215123	123310	682503	2906.2	0	0	0	0	0	0	0	0	0	0	0
WA21	0	126.988	127218	216852	215123	123310	682503	2906.2	1	0	0	0	0	0	1	5.04162e-10	0	0	0
WA22	0	118.928	127218	216852	215123	123310	682503	2906.2	0	0	0	0	0	0	0	0	0	0	0
WA24	0	138.315	127218	216852	215123	123310	682503	2906.2	0	0	0	0	0	0	0	0	0	0	0
WB2	12.5	57.5425	127218	216852	215123	123310	682503	2831.4	0	0	0	0	0	0	0	0	0	1	5.17481e-10
WB3	12.5	182.288	127218	216852	215123	123310	682503	2831.4	0	0	0	0	0	0	0	0	0	0	0
WB4	12.5	74.4221	127218	216852	215123	123310	682503	2831.4	0	1	0	0	0	0	0	5.17481e-10	0	0	0
WB5	12.5	96.4374	127218	216852	215123	123310	682503	2831.4	0	1	0	0	0	0	0	5.17481e-10	0	0	0
WB6	12.5	146.232	127218	216852	215123	123310	682503	2831.4	0	0	0	0	0	0	0	0	0	0	0
WB8	12.5	167.446	127218	216852	215123	123310	682503	2831.4	0	0	0	0	0	0	0	0	0	0	0
WB9	12.5	170.325	127218	216852	215123	123310	682503	2831.4	0	0	0	0	0	0	0	0	0	0	0
WB10	12.5	118.17	127218	216852	215123	123310	682503	2831.4	0	0	0	1	0	0	0	5.17481e-10	0	0	0
WB11	12.5	123.218	127218	216852	215123	123310	682503	2831.4	0	0	0	1	0	0	0	5.17481e-10	0	0	0
WB12	12.5	92.3371	127218	216852	215123	123310	682503	2831.4	0	1	1	0	0	0	0	1.03496e-09	0	0	0
WB14	12.5	137.283	127218	216852	215123	123310	682503	2831.4	0	0	0	0	0	0	0	0	0	0	0
WB15	12.5	132.984	127218	216852	215123	123310	682503	2831.4	0	0	0	0	0	0	0	0	0	0	0
WB16	12.5	153.069	127218	216852	215123	123310	682503	2831.4	0	0	0	0	0	0	0	0	0	0	0
WB17	12.5	155.84	127218	216852	215123	123310	682503	2831.4	0	0	0	0	0	0	0	0	0	0	0
WB18	12.5	140.879	127218	216852	215123	123310	682503	2831.4	0	0	0	1	1	0	0	1.03496e-09	0	0	0
WB19	12.5	141.297	127218	216852	215123	123310	682503	2831.4	1	0	0	0	0	0	0	5.17481e-10	0	0	0
WB20	12.5	88.4534	127218	216852	215123	123310	682503	2831.4	0	0	0	0	0	0	0	0	0	0	0
WB21	12.5	217.074	127218	216852	215123	123310	682503	2831.4	0	0	0	0	0	0	0	0	0	0	0
WB22	12.5	121.993	127218	216852	215123	123310	682503	2831.4	0	0	0	0	0	0	0	0	0	0	0
WB23	12.5	119.572	127218	216852	215123	123310	682503	2831.4	0	0	0	0	0	0	0	0	0	0	0
WB24	12.5	118.546	127218	216852	215123	123310	682503	2831.4	0	0	0	0	0	0	0	0	0	0	0
WC1	25	205.773	127218	216852	215123	123310	682503	2619.1	0	0	0	0	0	0	0	0	0	0	0
WC2	25	124.848	127218	216852	215123	123310	682503	2619.1	1	0	1	0	0	0	2	1.11885e-09	0	0	0
WC3	25	200.937	127218	216852	215123	123310	682503	2619.1	0	0	0	0	0	0	0	0	0	0	0
WC4	25	66.4701	127218	216852	215123	123310	682503	2619.1	0	0	0	0	0	0	0	0	0	0	0
WC5	25	187.383	127218	216852	215123	123310	682503	2619.1	0	0	0	0	0	0	0	0	0	0	0
WC6	25	207.631	127218	216852	215123	123310	682503	2619.1	0	0	0	1	0	0	1	5.59427e-10	0	0	0
WC8	25	147.109	127218	216852	215123	123310	682503	2619.1	1	0	0	0	0	0	1	5.59427e-10	0	0	0
WC9	25	131.052	127218	216852	215123	123310	682503	2595.29	0	0	0	0	0	0	0	0	0	0	0
WC10	25	112.394	127218	216852	215123	123310	682503	2595.29	1	0	0	0	0	0	1	5.64559e-10	0	0	0
WC12	25	45.2946	127218	216852	215123	123310	682503	2619.1	0	0	0	0	0	0	0	0	0	0	0
WC13	25	98.8123	127218	216852	215123	123310	682503	2619.1	0	0	0	0	0	0	0	0	0	0	0
WC14	25	107.842	127218	216852	215123	123310	682503	2619.1	0	0	0	0	0	0	0	0	0	0	0
WC15	25	134.211	127218	216852	215123	123310	682503	2619.1	0	1	1	0	0	0	2	1.11885e-09	0	0	0
WC16	25	69.6248	127218	216852	215123	123310	682503	2619.1	0	0	0	0	0	0	0	0	0	0	0
WC17	25	74.3112	127218	216852	215123	123310	682503	2619.1	1	0	0	1	0	0	2	1.11885e-09	0	0	0
WC18	25	48.9198	127218	216852	215123	123310	682503	2619.1	0	0	0	0	0	0	0	0	0	0	0
WC19	25	117.867	127218	216852	215123	123310	682503	2619.1	0	0	0	1	0	0	1	5.59427e-10	0	0	0
WC20	25	51.192	127218	216852	215123	123310	682503	2619.1	0	0	0	0	0	0	0	0	0	0	0
WC22	25	115.389	127218	216852	215123	123310	682503	2619.1	0	0	0	0	0	0	0	0	0	1	5.59427e-10
WC23	25	96.6361	127218	216852	215123	123310	682503	2595.29	0	0	0	0	0	0	0	0	0	1	5.64559e-10
WC24	25	64.38	127218	216852	215123	123310	682503	2595.29	0	0	0	1	0	2	3	1.69368e-09	0	0	0
WD1	37.5	197.463	127218	216852	215123	123310	682503	2393.48	1	0	1	1	0	0	3	1.83648e-09	0	0	0
WD2	37.5	126.575	127218	216852	215123	123310	682503	2393.48	0	0	1	0	0	0	1	6.12161e-10	0	2	1.22432e-09
WD4	37.5	71.1993	127218	216852	215123	123310	682503	2393.48	0	0	1	0	0	0	1	6.12161e-10	0	1	6.12161e-10
WD5	37.5	128.239	127218	216852	215123	123310	682503	2416.06	0	0	0	0	0	0	0	0	0	0	0
WD7	37.5	128.963	127218	216852	215123	123310	682503	2416.06	0	0	0	0	0	0	0	0	0	0	0
WD8	37.5	115.502	127218	216852	215123	123310	682503	2416.06	0	0	0	0	0	0	0	0	0	0	0
WD10	37.5	141.388	127218	216852	215123	123310	682503	2416.06	0	0	0	0	0	0	0	0	0	0	0
WD11	37.5	97.4544	127218	216852	215123	123310	682503	2461.22	1	0	0	1	0	0	2	1.19062e-09	0	0	0
WD12	37.5	81.5959	127218	216852	215123	123310	682503	2461.22	0	0	0	0	0	0	0	0	0	0	0
WD13	37.5	125.207	127218	216852	215123	123310	682503	2461.22	0	0	1	0	0	0	1	5.95312e-10	0	0	0
WD14	37.5	216.116	127218	216852	215123	123310	682503	2461.22	1	0	0	0	0	0	1	5.95312e-10	0	0	0
WD15	37.5	106.924	127218	216852	215123	123310	682503	2461.22	0	1	0	0	0	0	1	5.95312e-10	0	0	0
WD16	37.5	100.032	127218	216852	215123	123310	682503	2461.22	0	0	0	0	0	0	0	0	1	0	5.95312e-10
WD18	37.5	75.0453	127218	216852	215123	123310	682503	2461.22	0	0	0	0	0	0	0	0	0	0	0
WD19	37.5	80.1677	127218	216852	215123	123310	682503	2461.22	1	0	0	0	0	0	1	5.95312e-10	0	0	0
WD20	37.5	53.2641	127218	216852	215123	123310	682503	2461.22	0	0	0	0	1	0	1	5.95312e-10	0	0	0
WD21	37.5	32.7868	127218	216852	215123	123310	682503	2461.22	0	0	0	0	0	0	0	0	0	0	0
WD22	37.5	98.992	127218	216852	215123	123310	682503	2461.22	0	0	0	0	0	0	0	0	0	0	0
WD23	37.5	103.183	127218	216852	215123	123310	682503	2483.8	1	1	0	1	0	0	3	1.7697e-09	0	0	0
WD24	37.5	84.1128	127218	216852	215123	123310	682503	2483.8	0	1	0	0	0	0	1	5.89901e-10	0	0	0
WE1	50	119.493	127218	216852	215123	123310	682503	2336.88	1	0	0	0	0	0	1	6.26988e-10	0	0	0
WE2	50	108	127218	216852	215123	123310	682503	2336.88	0	0	0	1	0	0	1	6.26988e-10	0	0	0
WE3	50	85.0148	127218	216852	215123	123310	682503	2336.88	0	0	0	0	0	0	0	0	0	0	0
WE4	50	83.0366	127218	216852	215123	123310	682503	2336.88	0	0	0	0	0	0	0	0	0	0	0
WE5	50	179.419	127218	216852	215123	123310	682503	2336.88	1	0	0	0	0	0	1	6.26988e-10	0	0	0
WE6	50	108.067	127218	216852	215123	123310	682503	2336.88	1	0	2	0	1	0	4	2.50795e-09	0	1	6.26988e-10
WE7	50	158.652	127218	216852	215123	123310	682503	2336.88	0	0	0	0	1	0	1	6.26988e-10	0	0	0
WE8	50	103.409	127218	216852	215123	123310	682503	2336.88	0	1	0	0	0	0	1	6.26988e-10	0	0	0
WE9	50	86.1348	127218	216852	215123	123310	682503	2336.88	0	0	0	0	0	0	0	0	0	0	0
WE10	50	102.591	127218	216852	215123	123310	682503	2336.88	0	1	0	0	0	1	2	1.25398e-09	0	0	0
WE11	50	94.8343	127218	216852	215123	123310	682503	2336.88	1	1	0	1	0	0	3	1.88096e-09	0	0	0
WE12	50	42.7039	127218	216852	215123	123310	682503	2336.88	0	0	0	0	0	0	0	0	0	0	0
WE13	50	114.719	127218	216852	215123	123310	682503	2293.2	0	0	0	0	1	0	1	6.3893e-10	0	0	0
WE14	50	47.0601	127218	216852	215123	123310	682503	2293.2	0	0	1	0	0	0	1	6.3893e-10	0	0	0
WE15	50	58.3412	127218	216852	215123	123310	682503	2336.88	0	0	0	0	0	1	1	6.26988e-10	0	0	0
WE16	50	138.529	127218	216852	215123	123310	682503	2336.88	0	1	0	0	0	0	1	6.26988e-10	0	0	0
WE19	50	153.91	127218	216852	215123	123310	682503	2336.88	0	0	0	0	0	0	0	0	0	0	0
WE20	50	59.0561	127218	216852	215123	123310	682503	2336.88	0	0	0	0	0	0	0	0	0	0	0
WE21	50	71.1661	127218	216852	215123	123310	682503	2336.88	0	0	0	0	0	0	0	0	0	0	0
WE22	50	88.4902	127218	216852	215123	123310	682503	2336.88	0	1	0	1	0	0	2	1.25398e-09	0	1	6.26988e-10
WE23	50	62.9731	127218	216852	215123	123310	682503	2336.88	0	1	0	0	1	0	2	1.25398e-09	0	0	0
WE24	50	135.709	127218	216852	215123	123310	682503	2336.88	0	0	0	0	0	0	0	0	0	1	6.26988e-10

## Sheet: S4
Supplemental Table S4. Mutation statistics of the SOS-uninducible (lexA3) MA lines for four-fold degenerate sites.
Lines	Norfloxacin concentration(ng/mL)	Coverage	A fourfold sites	C fourfold sites	G fourfold sites	T fourfold sites	Fourfold sites	Generation	G:C>A:T	A:T>G:C	A:T>T:A	G:C>T:A	A:T>C:G	G:C>C:G	Total BPS	Mutation rate	Insertion	Deletion	Indel rate
LA1	0	42.0452	127218	216852	215123	123310	682503	2883.78	0	0	0	0	0	0	0	0	0	0	0
LA2	0	86.9351	127218	216852	215123	123310	682503	2883.78	0	0	0	1	0	0	1	5.08081e-10	0	0	0
LA3	0	98.7064	127218	216852	215123	123310	682503	2883.78	0	0	0	1	0	0	1	5.08081e-10	0	0	0
LA4	0	66.7164	127218	216852	215123	123310	682503	2883.78	0	0	0	0	0	0	0	0	0	0	0
LA5	0	78.1419	127218	216852	215123	123310	682503	2883.78	0	0	0	0	0	0	0	0	0	0	0
LA6	0	41.7507	127218	216852	215123	123310	682503	2883.78	0	0	0	0	0	0	0	0	0	0	0
LA7	0	96.1899	127218	216852	215123	123310	682503	2883.78	0	0	0	0	0	0	0	0	0	0	0
LA8	0	114.265	127218	216852	215123	123310	682503	2883.78	0	0	0	0	0	0	0	0	0	0	0
LA10	0	121.789	127218	216852	215123	123310	682503	2883.78	0	0	0	0	0	0	0	0	0	0	0
LA12	0	52.1223	127218	216852	215123	123310	682503	2883.78	0	0	0	0	0	0	0	0	0	0	0
LA13	0	103.278	127218	216852	215123	123310	682503	2883.78	0	0	0	0	0	0	0	0	0	0	0
LA14	0	66.9647	127218	216852	215123	123310	682503	2883.78	0	0	0	0	0	0	0	0	0	0	0
LA16	0	101.958	127218	216852	215123	123310	682503	2883.78	0	0	0	0	0	0	0	0	0	0	0
LA17	0	120.537	127218	216852	215123	123310	682503	2883.78	0	0	0	0	0	0	0	0	0	0	0
LA18	0	99.3022	127218	216852	215123	123310	682503	2883.78	0	0	0	0	0	0	0	0	0	0	0
LA19	0	104.322	127218	216852	215123	123310	682503	2883.78	0	0	0	0	0	0	0	0	0	0	0
LA20	0	41.6094	127218	216852	215123	123310	682503	2883.78	0	0	0	0	0	0	0	0	0	0	0
LA21	0	121.492	127218	216852	215123	123310	682503	2883.78	0	0	0	1	0	0	1	5.08081e-10	0	0	0
LA22	0	110.841	127218	216852	215123	123310	682503	2883.78	0	0	0	0	0	0	0	0	0	0	0
LA24	0	117.091	127218	216852	215123	123310	682503	2883.78	0	0	0	0	0	0	0	0	0	0	0
LB1	12.5	134.116	127218	216852	215123	123310	682503	2654.64	0	0	0	0	0	0	0	0	0	0	0
LB2	12.5	86.8182	127218	216852	215123	123310	682503	2654.64	0	0	0	1	0	0	1	5.51937e-10	0	0	0
LB3	12.5	137.881	127218	216852	215123	123310	682503	2630.06	0	1	0	0	0	0	1	5.57096e-10	0	1	5.57096e-10
LB4	12.5	50.8123	127218	216852	215123	123310	682503	2654.64	0	0	0	0	0	0	0	0	0	0	0
LB5	12.5	100.031	127218	216852	215123	123310	682503	2654.64	0	0	1	1	0	0	2	1.10387e-09	0	0	0
LB6	12.5	112.77	127218	216852	215123	123310	682503	2654.64	0	0	0	0	0	0	0	0	0	0	0
LB7	12.5	93.6919	127218	216852	215123	123310	682503	2654.64	0	0	0	0	0	0	0	0	0	0	0
LB8	12.5	117.55	127218	216852	215123	123310	682503	2654.64	0	0	0	0	0	0	0	0	0	0	0
LB9	12.5	134.582	127218	216852	215123	123310	682503	2654.64	0	0	0	0	0	0	0	0	0	0	0
LB10	12.5	79.8076	127218	216852	215123	123310	682503	2654.64	0	0	0	0	0	0	0	0	0	0	0
LB11	12.5	103.127	127218	216852	215123	123310	682503	2654.64	0	0	0	0	0	0	0	0	0	0	0
LB12	12.5	47.9643	127218	216852	215123	123310	682503	2654.64	0	0	0	0	0	0	0	0	0	0	0
LB13	12.5	448.647	127218	216852	215123	123310	682503	2654.64	0	0	0	0	0	0	0	0	0	0	0
LB14	12.5	107.202	127218	216852	215123	123310	682503	2654.64	0	0	0	0	0	0	0	0	0	0	0
LB15	12.5	63.7319	127218	216852	215123	123310	682503	2654.64	0	0	0	0	0	0	0	0	0	0	0
LB16	12.5	118.542	127218	216852	215123	123310	682503	2654.64	0	0	0	0	0	0	0	0	0	0	0
LB17	12.5	183.027	127218	216852	215123	123310	682503	2654.64	0	0	0	0	0	0	0	0	0	0	0
LB18	12.5	154.642	127218	216852	215123	123310	682503	2654.64	0	0	0	0	0	0	0	0	0	0	0
LB19	12.5	174.163	127218	216852	215123	123310	682503	2654.64	0	0	0	0	0	0	0	0	0	0	0
LB20	12.5	122.24	127218	216852	215123	123310	682503	2654.64	0	0	0	0	0	0	0	0	0	0	0
LB21	12.5	222.65	127218	216852	215123	123310	682503	2654.64	1	0	0	0	0	0	1	5.51937e-10	0	0	0
LB22	12.5	100.192	127218	216852	215123	123310	682503	2654.64	0	1	0	0	0	0	1	5.51937e-10	0	0	0
LB23	12.5	147.56	127218	216852	215123	123310	682503	2654.64	0	0	0	0	0	0	0	0	0	0	0
LB24	12.5	98.2567	127218	216852	215123	123310	682503	2630.06	0	0	0	0	0	0	0	0	0	0	0
LC1	25	149.977	127218	216852	215123	123310	682503	2481.96	0	0	0	0	0	0	0	0	0	0	0
LC2	25	179.224	127218	216852	215123	123310	682503	2481.96	0	0	0	0	0	0	0	0	0	0	0
LC3	25	153.885	127218	216852	215123	123310	682503	2459.6	0	0	0	0	0	0	0	0	0	0	0
LC4	25	111.394	127218	216852	215123	123310	682503	2459.6	0	0	0	0	0	0	0	0	0	1	5.95705e-10
LC5	25	173.794	127218	216852	215123	123310	682503	2459.6	1	0	0	0	0	0	1	5.95705e-10	0	0	0
LC6	25	135.268	127218	216852	215123	123310	682503	2459.6	0	0	0	0	0	0	0	0	0	0	0
LC7	25	167.649	127218	216852	215123	123310	682503	2459.6	0	0	0	0	0	0	0	0	0	0	0
LC8	25	139.795	127218	216852	215123	123310	682503	2437.24	0	0	0	0	0	0	0	0	0	0	0
LC9	25	61.9704	127218	216852	215123	123310	682503	2459.6	0	0	0	0	0	0	0	0	0	0	0
LC10	25	121.478	127218	216852	215123	123310	682503	2459.6	1	0	0	0	0	0	1	5.95705e-10	0	0	0
LC11	25	111.965	127218	216852	215123	123310	682503	2459.6	1	0	0	0	0	0	1	5.95705e-10	0	0	0
LC12	25	76.4111	127218	216852	215123	123310	682503	2459.6	0	0	0	0	0	0	0	0	0	0	0
LC13	25	86.8175	127218	216852	215123	123310	682503	2459.6	1	0	0	0	0	0	1	5.95705e-10	0	0	0
LC14	25	108.175	127218	216852	215123	123310	682503	2459.6	0	0	0	0	0	0	0	0	0	0	0
LC15	25	81.6616	127218	216852	215123	123310	682503	2414.88	0	0	0	0	0	0	0	0	0	0	0
LC16	25	105.568	127218	216852	215123	123310	682503	2414.88	0	0	0	1	0	0	1	6.06736e-10	0	0	0
LC17	25	69.566	127218	216852	215123	123310	682503	2437.24	0	0	0	0	0	0	0	0	0	0	0
LC18	25	134.153	127218	216852	215123	123310	682503	2437.24	0	0	0	0	0	0	0	0	0	0	0
LC19	25	88.1534	127218	216852	215123	123310	682503	2437.24	0	0	0	0	0	0	0	0	0	0	0
LC20	25	56.8899	127218	216852	215123	123310	682503	2437.24	0	0	0	0	0	0	0	0	0	0	0
LC21	25	174.248	127218	216852	215123	123310	682503	2437.24	1	0	0	0	0	0	1	6.0117e-10	0	0	0
LC22	25	107.299	127218	216852	215123	123310	682503	2437.24	0	0	0	0	0	0	0	0	0	0	0
LC23	25	87.1456	127218	216852	215123	123310	682503	2459.6	0	0	0	0	0	0	0	0	0	0	0
LC24	25	143.029	127218	216852	215123	123310	682503	2459.6	0	0	0	0	0	0	0	0	0	0	0
LD1	37.5	113.527	127218	216852	215123	123310	682503	2034.72	0	0	0	0	0	0	0	0	0	0	0
LD2	37.5	121.161	127218	216852	215123	123310	682503	2034.72	0	0	0	0	0	0	0	0	0	0	0
LD3	37.5	128.226	127218	216852	215123	123310	682503	2034.72	0	1	0	1	0	0	2	1.44019e-09	0	0	0
LD4	37.5	155.209	127218	216852	215123	123310	682503	2034.72	0	0	0	0	0	0	0	0	0	0	0
LD5	37.5	94.8668	127218	216852	215123	123310	682503	2034.72	0	0	0	0	0	0	0	0	0	0	0
LD6	37.5	176.482	127218	216852	215123	123310	682503	2034.72	0	0	0	0	0	0	0	0	0	0	0
LD7	37.5	81.788	127218	216852	215123	123310	682503	2034.72	0	0	0	0	0	0	0	0	0	0	0
LD8	37.5	119.828	127218	216852	215123	123310	682503	2015.88	0	0	0	0	0	0	0	0	0	0	0
LD9	37.5	146.71	127218	216852	215123	123310	682503	2034.72	1	1	0	0	0	0	2	1.44019e-09	0	0	0
LD10	37.5	162.886	127218	216852	215123	123310	682503	2034.72	0	0	0	0	0	0	0	0	0	0	0
LD11	37.5	150.384	127218	216852	215123	123310	682503	2034.72	0	0	0	0	0	0	0	0	0	0	0
LD12	37.5	76.143	127218	216852	215123	123310	682503	2034.72	0	0	0	0	0	0	0	0	0	0	0
LD13	37.5	176.256	127218	216852	215123	123310	682503	2034.72	0	0	0	0	0	0	0	0	0	0	0
LD14	37.5	194.814	127218	216852	215123	123310	682503	2015.88	0	0	0	0	0	0	0	0	0	0	0
LD15	37.5	215.753	127218	216852	215123	123310	682503	1997.04	0	0	0	0	0	0	0	0	0	0	0
LD16	37.5	137.669	127218	216852	215123	123310	682503	1997.04	0	0	0	0	0	0	0	0	0	0	0
LD17	37.5	117.302	127218	216852	215123	123310	682503	2034.72	0	0	0	0	0	0	0	0	0	0	0
LD18	37.5	149.194	127218	216852	215123	123310	682503	2015.88	1	0	0	0	0	0	1	7.26827e-10	0	0	0
LD19	37.5	183.182	127218	216852	215123	123310	682503	2034.72	0	0	0	0	0	0	0	0	0	0	0
LD20	37.5	130.322	127218	216852	215123	123310	682503	2034.72	0	0	0	0	0	0	0	0	0	0	0
LD22	37.5	202.063	127218	216852	215123	123310	682503	2034.72	0	0	0	0	0	0	0	0	0	0	0
LD23	37.5	193.078	127218	216852	215123	123310	682503	2034.72	0	0	0	0	0	0	0	0	0	0	0
LE3	50	100.186	127218	216852	215123	123310	682503	1979.02	0	0	0	0	0	0	0	0	0	0	0
LE4	50	97.181	127218	216852	215123	123310	682503	1979.02	0	0	0	0	0	0	0	0	0	0	0
LE6	50	43.8677	127218	216852	215123	123310	682503	1979.02	0	0	0	0	1	0	1	7.40364e-10	0	0	0
LE7	50	138.394	127218	216852	215123	123310	682503	1979.02	0	0	0	0	0	0	0	0	0	0	0
LE8	50	112.326	127218	216852	215123	123310	682503	2016.36	0	0	0	0	0	1	1	7.26653e-10	0	0	0
LE9	50	46.0829	127218	216852	215123	123310	682503	1997.69	0	0	0	0	0	0	0	0	0	0	0
LE10	50	133.806	127218	216852	215123	123310	682503	1997.69	0	0	0	0	0	0	0	0	0	0	0
LE11	50	74.4036	127218	216852	215123	123310	682503	1979.02	0	0	0	1	1	0	2	1.48073e-09	0	0	0
LE12	50	71.0817	127218	216852	215123	123310	682503	1997.69	0	0	0	0	0	0	0	0	0	0	0
LE13	50	59.3839	127218	216852	215123	123310	682503	1997.69	0	1	0	0	0	0	1	7.33445e-10	0	0	0
LE14	50	30.0708	127218	216852	215123	123310	682503	1997.69	1	0	0	0	0	0	1	7.33445e-10	0	0	0
LE15	50	78.7597	127218	216852	215123	123310	682503	1997.69	0	0	0	0	0	0	0	0	0	0	0
LE16	50	38.8399	127218	216852	215123	123310	682503	1997.69	0	0	0	1	0	0	1	7.33445e-10	0	0	0
LE17	50	106	127218	216852	215123	123310	682503	2016.36	0	0	0	0	0	0	0	0	0	0	0
LE18	50	154.6	127218	216852	215123	123310	682503	2016.36	1	0	0	0	0	0	1	7.26653e-10	0	0	0
LE19	50	92.2071	127218	216852	215123	123310	682503	2016.36	0	0	0	0	1	0	1	7.26653e-10	0	0	0
LE20	50	80.3469	127218	216852	215123	123310	682503	1997.69	0	0	0	0	0	0	0	0	0	0	0
LE22	50	43.361	127218	216852	215123	123310	682503	1979.02	0	0	0	0	0	0	0	0	0	0	0
LE23	50	74.5224	127218	216852	215123	123310	682503	1997.69	0	0	0	0	0	0	0	0	0	0	0
LE24	50	75.9764	127218	216852	215123	123310	682503	1979.02	0	0	0	0	0	0	0	0	0	1	7.40364e-10

## Sheet: S5
Supplemental Table S5. The list of base-pair substitution mutations in the coding regions of the wild-type MA lines.
Lines	Chromosome	Position	Reference	Mutation	Strand	Codon change	Amino acid change	Synonymous/nonsynonymous	Gene name
WA10	NC_000913.3	1364823	G	C	+	GGC>CGC	G>R	nonsyn	puuB
WA11	NC_000913.3	4117555	G	T	-	GCT>GAT	A>D	nonsyn	glpF
WA12	NC_000913.3	2154371	A	C	+	GAC>GCC	D>A	nonsyn	mdtA
WA14	NC_000913.3	348202	A	T	-	GTG>GAG	V>E	nonsyn	prpR
WA14	NC_000913.3	2273375	A	G	+	AAC>GAC	N>D	nonsyn	yejA
WA14	NC_000913.3	4093933	G	A	-	CCC>TCC	P>S	nonsyn	rhaD
WA16	NC_000913.3	1523641	C	A	+	GCG>GAG	A>E	nonsyn	yncE
WA18	NC_000913.3	323986	C	T	+	CTG>TTG	L>L	syn	ykgG
WA18	NC_000913.3	480422	T	A	-	GAT>GTT	D>V	nonsyn	tomB
WA18	NC_000913.3	1369924	T	G	+	ATC>AGC	I>S	nonsyn	pspE
WA18	NC_000913.3	4527940	G	C	-	GCC>GGC	A>G	nonsyn	sgcA
WA19	NC_000913.3	3720174	C	A	+	TAC>TAA	Y>Q	nonsyn	cspA
WA2	NC_000913.3	1483970	C	T	+	CGC>TGC	R>C	nonsyn	hrpA
WA2	NC_000913.3	3515493	G	T	-	CCC>ACC	P>T	nonsyn	dam
WA20	NC_000913.3	4082515	A	G	-	TTC>TCC	F>S	nonsyn	fdoH
WA21	NC_000913.3	2636979	A	T	-	GAT>GAA	D>E	nonsyn	der
WA21	NC_000913.3	4280087	C	T	+	GCC>GCT	A>A	syn	yjcE
WA22	NC_000913.3	1365654	G	C	+	AAG>AAC	K>N	nonsyn	puuE
WA22	NC_000913.3	2330263	A	T	-	ATT>ATA	I>I	syn	yfaS
WA22	NC_000913.3	2704689	G	A	-	AGC>AGT	S>S	syn	lepB
WA24	NC_000913.3	265951	C	G	-	GGA>GCA	G>A	nonsyn	ykfB
WA4	NC_000913.3	527690	A	G	+	GAA>GGA	E>G	nonsyn	ybbC
WA4	NC_000913.3	1926454	A	T	+	TAC>TTC	Y>F	nonsyn	exoX
WA4	NC_000913.3	3965838	C	T	+	GTC>GTT	V>V	syn	trxA
WA5	NC_000913.3	569634	G	A	+	GCT>ACT	A>T	nonsyn	ybcK
WA5	NC_000913.3	1675651	C	A	-	AGC>ATC	S>I	nonsyn	pntB
WA5	NC_000913.3	1988868	G	C	+	ATG>ATC	M>I	nonsyn	ftnA
WA5	NC_000913.3	3005334	A	T	-	GAT>GAA	D>E	nonsyn	ygeV
WA6	NC_000913.3	1138210	T	G	+	GAT>GAG	D>E	nonsyn	flgJ
WA6	NC_000913.3	1565376	C	G	-	GCG>CCG	A>P	nonsyn	dosP
WA6	NC_000913.3	2911205	C	T	-	GAG>GAA	E>E	syn	mazE
WA7	NC_000913.3	520863	A	G	+	ACC>GCC	T>A	nonsyn	ybbP
WA7	NC_000913.3	3377973	T	C	-	ATC>GTC	I>V	nonsyn	rpsI
WA7	NC_000913.3	4287313	T	G	-	AAC>ACC	N>T	nonsyn	acs
WA7	NC_000913.3	4433875	C	T	-	CAG>CAA	Q>Q	syn	qorB
WA8	NC_000913.3	3116456	A	C	-	GTT>GGT	V>G	nonsyn	yghJ
WA8	NC_000913.3	4152748	C	T	-	CTG>CTA	L>L	syn	ppc
WA8	NC_000913.3	4226224	T	C	+	GAT>GAC	D>D	syn	metH
WA8	NC_000913.3	4431231	C	T	+	GGC>GGT	G>G	syn	cycA
WB10	NC_000913.3	1728181	T	C	+	GAT>GAC	D>D	syn	gloA
WB10	NC_000913.3	2129196	A	G	-	TTC>TCC	F>S	nonsyn	wcaE
WB10	NC_000913.3	3369994	G	T	-	GGC>GGA	G>G	syn	nanK
WB11	NC_000913.3	234603	G	T	-	GGC>GGA	G>G	syn	gloB
WB11	NC_000913.3	3735193	C	T	+	GCG>GTG	A>V	nonsyn	xylR
WB11	NC_000913.3	4473484	C	T	-	ATG>ATA	M>I	nonsyn	bdcA
WB12	NC_000913.3	236684	A	T	+	GTA>GTT	V>V	syn	dnaQ
WB12	NC_000913.3	2627385	A	G	-	GGT>GGC	G>G	syn	pdeF
WB12	NC_000913.3	2993789	C	A	+	GCG>GAG	A>E	nonsyn	ygeI
WB12	NC_000913.3	3153696	C	T	+	GCC>GTC	A>V	nonsyn	yghB
WB15	NC_000913.3	473961	T	A	+	GAT>GAA	D>E	nonsyn	amtB
WB15	NC_000913.3	1310221	T	G	-	ACC>CCC	T>P	nonsyn	kch
WB15	NC_000913.3	1313018	G	A	-	CCG>TCG	P>S	nonsyn	yciC
WB16	NC_000913.3	1776065	A	G	+	GAA>GGA	E>G	nonsyn	ydiF
WB17	NC_000913.3	1886520	G	T	+	GCT>TCT	A>S	nonsyn	yeaX
WB17	NC_000913.3	1938425	C	T	+	GAC>GAT	D>D	syn	pykA
WB18	NC_000913.3	1660409	G	A	+	GTG>ATG	V>M	nonsyn	ynfE
WB18	NC_000913.3	2595939	A	C	-	TGG>GGG	W>G	nonsyn	ypfJ
WB18	NC_000913.3	2652153	C	A	-	GCG>GCT	A>A	syn	yfhM
WB18	NC_000913.3	3637848	T	G	+	GGT>GGG	G>G	syn	pitA
WB19	NC_000913.3	460106	A	C	+	ATC>CTC	I>L	nonsyn	lon
WB19	NC_000913.3	939293	C	T	+	CTG>TTG	L>L	syn	rarA
WB19	NC_000913.3	3007917	G	A	+	CAG>CAA	Q>Q	syn	ygeX
WB19	NC_000913.3	3662963	G	A	+	CCG>CCA	P>P	syn	mdtF
WB2	NC_000913.3	2053770	T	G	+	ATC>AGC	I>S	nonsyn	shiA
WB20	NC_000913.3	1401606	G	T	-	AAC>AAA	N>K	nonsyn	abgT
WB20	NC_000913.3	1804375	T	C	+	TAA>CAA	Q>Q	syn	arpB
WB20	NC_000913.3	3343107	T	C	+	ATC>ACC	I>T	nonsyn	lptC
WB21	NC_000913.3	3005291	T	C	-	ATC>GTC	I>V	nonsyn	ygeV
WB22	NC_000913.3	718985	A	T	-	GAT>GAA	D>E	nonsyn	speF
WB22	NC_000913.3	1013886	C	T	+	CGA>TGA	R>Sec/*	nonsyn	pqiB
WB22	NC_000913.3	1257614	T	C	-	ACC>GCC	T>A	nonsyn	ychF
WB22	NC_000913.3	2445120	T	G	-	ATA>ATC	I>I	syn	yfcA
WB23	NC_000913.3	2732391	T	G	-	AAT>CAT	N>H	nonsyn	clpB
WB3	NC_000913.3	1717668	C	G	-	GTG>CTG	V>L	nonsyn	pdxH
WB3	NC_000913.3	2619661	G	C	-	GCG>GGG	A>G	nonsyn	uraA
WB3	NC_000913.3	3807704	T	G	-	AAT>ACT	N>T	nonsyn	waaQ
WB4	NC_000913.3	1100969	A	C	-	GTC>GGC	V>G	nonsyn	csgG
WB4	NC_000913.3	1354692	T	G	-	GAA>GCA	E>A	nonsyn	sapB
WB4	NC_000913.3	1964879	C	G	-	GTG>CTG	V>L	nonsyn	flhA
WB4	NC_000913.3	3117781	A	G	-	GTT>GTC	V>V	syn	yghJ
WB5	NC_000913.3	1025379	T	C	+	CGT>CGC	R>R	syn	helD
WB6	NC_000913.3	1064409	C	T	+	GCT>GTT	A>V	nonsyn	yccE
WB6	NC_000913.3	3159135	C	T	-	CGT>CAT	R>H	nonsyn	ygiQ
WB8	NC_000913.3	1788678	T	A	+	TAC>AAC	Y>N	nonsyn	aroH
WB8	NC_000913.3	3586188	C	T	-	GAG>GAA	E>E	syn	ggt
WB8	NC_000913.3	4282501	G	A	-	GCC>GTC	A>V	nonsyn	yjcF
WB9	NC_000913.3	283525	A	C	+	ATC>CTC	I>L	nonsyn	yagF
WB9	NC_000913.3	1742281	G	A	+	TGC>TAC	C>Y	nonsyn	cfa
WC1	NC_000913.3	514900	C	T	-	GCC>ACC	A>T	nonsyn	qmcA
WC1	NC_000913.3	654031	A	G	+	GAT>GGT	D>G	nonsyn	dpiA
WC1	NC_000913.3	1007875	G	A	+	GGG>GAG	G>E	nonsyn	rlmL
WC1	NC_000913.3	1164240	T	A	+	ATC>AAC	I>N	nonsyn	nagZ
WC1	NC_000913.3	3308560	A	T	-	GTA>GAA	V>E	nonsyn	nlpI
WC1	NC_000913.3	3995983	C	T	+	GCG>GTG	A>V	nonsyn	yigA
WC1	NC_000913.3	4135495	C	T	+	CCG>CTG	P>L	nonsyn	katG
WC10	NC_000913.3	80680	T	A	-	GAT>GTT	D>V	nonsyn	leuC
WC10	NC_000913.3	616028	G	A	+	CTG>CTA	L>L	syn	entF
WC10	NC_000913.3	981105	T	G	+	GTA>GGA	V>G	nonsyn	ldtD
WC10	NC_000913.3	1216113	C	T	+	CAG>TAG	Q>*	nonsyn	ymgA
WC10	NC_000913.3	1882284	G	A	+	GGC>AGC	G>S	nonsyn	dmlA
WC10	NC_000913.3	3530771	C	T	-	GCG>ACG	A>T	nonsyn	yhgE
WC12	NC_000913.3	248990	C	T	-	GCT>ACT	A>T	nonsyn	lfhA
WC12	NC_000913.3	860680	A	C	-	TAC>GAC	Y>D	nonsyn	ybiW
WC12	NC_000913.3	2773762	T	C	+	TCC>CCC	S>P	nonsyn	yfjW
WC12	NC_000913.3	3548134	G	A	-	CCG>CTG	P>L	nonsyn	malQ
WC13	NC_000913.3	611219	A	T	-	TAT>AAT	Y>N	nonsyn	fepA
WC13	NC_000913.3	665447	C	A	-	ATG>ATT	M>I	nonsyn	mrdB
WC13	NC_000913.3	1089430	C	T	-	TGG>TAG	W>*	nonsyn	pgaB
WC13	NC_000913.3	3627116	A	C	-	ATT>AGT	I>S	nonsyn	rbbA
WC13	NC_000913.3	4547305	T	G	+	GTG>GGG	V>G	nonsyn	fimD
WC14	NC_000913.3	382778	T	G	-	AAC>ACC	N>T	nonsyn	yaiX
WC14	NC_000913.3	382778	T	G	-	CAA>CAC	Q>H	nonsyn	yaiP
WC14	NC_000913.3	4022165	A	G	+	GAA>GGA	E>G	nonsyn	tatA
WC14	NC_000913.3	4383985	C	A	+	TTC>TTA	F>L	nonsyn	yjeM
WC15	NC_000913.3	1837659	A	T	+	ATC>TTC	I>F	nonsyn	ynjC
WC15	NC_000913.3	2490484	A	T	-	GGT>GGA	G>G	syn	oxc
WC15	NC_000913.3	2760355	T	C	+	GGT>GGC	G>G	syn	yfjI
WC15	NC_000913.3	4140869	G	T	-	GAC>GAA	D>E	nonsyn	ptsA
WC16	NC_000913.3	1228543	A	G	+	GAA>GAG	E>E	syn	ycgM
WC16	NC_000913.3	1560761	G	A	-	CTG>TTG	L>L	syn	ddpB
WC17	NC_000913.3	72717	G	A	-	CGT>TGT	R>C	nonsyn	thiQ
WC17	NC_000913.3	771813	A	G	+	GAT>GGT	D>G	nonsyn	cydA
WC17	NC_000913.3	813585	G	T	+	GCG>GCT	A>A	syn	uvrB
WC17	NC_000913.3	3743482	C	T	+	ACC>ACT	T>T	syn	yiaK
WC17	NC_000913.3	4118654	A	T	+	CAG>CTG	Q>L	nonsyn	zapB
WC18	NC_000913.3	698021	C	T	-	TGC>TAC	C>Y	nonsyn	asnB
WC18	NC_000913.3	993621	C	G	-	GCG>CCG	A>P	nonsyn	ssuB
WC18	NC_000913.3	2065253	A	T	-	CTG>CAG	L>Q	nonsyn	cobU
WC18	NC_000913.3	2985312	G	A	-	GCA>GTA	A>V	nonsyn	yqeF
WC19	NC_000913.3	3278320	T	G	-	ACC>CCC	T>P	nonsyn	agaR
WC19	NC_000913.3	3535630	A	T	-	ATC>AAC	I>N	nonsyn	envZ
WC19	NC_000913.3	3949877	G	T	-	GGC>GGA	G>G	syn	yifB
WC19	NC_000913.3	4371770	T	C	+	ATC>ACC	I>T	nonsyn	groL
WC2	NC_000913.3	266049	A	T	-	GGT>GGA	G>G	syn	ykfB
WC2	NC_000913.3	925336	C	T	+	GCC>GCT	A>A	syn	clpA
WC20	NC_000913.3	1219107	T	C	+	GTG>GCG	V>A	nonsyn	ymgF
WC20	NC_000913.3	1346611	C	T	-	TTG>TTA	L>L	syn	pdeR
WC20	NC_000913.3	1631321	A	C	-	GTG>GGG	V>G	nonsyn	ydfJ
WC20	NC_000913.3	3565695	T	C	-	GAC>GGC	D>G	nonsyn	glgP
WC20	NC_000913.3	4050585	G	A	-	CGC>TGC	R>C	nonsyn	yihA
WC20	NC_000913.3	4616470	T	C	-	GAC>GGC	D>G	nonsyn	yjjI
WC22	NC_000913.3	22712	C	A	+	CAA>AAA	Q>K	nonsyn	ileS
WC22	NC_000913.3	4101348	A	G	+	AAC>AGC	N>S	nonsyn	sodA
WC23	NC_000913.3	267855	T	G	-	ATC>CTC	I>L	nonsyn	yafZ
WC23	NC_000913.3	3116456	A	C	-	GTT>GGT	V>G	nonsyn	yghJ
WC24	NC_000913.3	647150	C	G	-	GGG>GGC	G>G	syn	citG
WC24	NC_000913.3	1149634	C	G	+	CGC>CGG	R>R	syn	fabH
WC24	NC_000913.3	1341223	C	A	+	CGC>CGA	R>R	syn	lapB
WC24	NC_000913.3	1879842	C	T	-	CGC>CAC	R>H	nonsyn	yeaR
WC24	NC_000913.3	2017423	A	C	+	GAA>GAC	E>D	nonsyn	fliI
WC24	NC_000913.3	3682672	T	A	-	GAA>GTA	E>V	nonsyn	dctA
WC3	NC_000913.3	1096036	A	G	+	TAC>TGC	Y>C	nonsyn	ycdU
WC3	NC_000913.3	1251576	A	G	+	ACC>GCC	T>A	nonsyn	dhaR
WC3	NC_000913.3	2011639	C	T	-	AGG>AAG	R>K	nonsyn	yedN
WC4	NC_000913.3	3459683	G	A	+	GAA>AAA	E>K	nonsyn	gspE
WC5	NC_000913.3	2352365	T	C	-	ATT>GTT	I>V	nonsyn	glpT
WC6	NC_000913.3	2042630	A	G	+	CAC>CGC	H>R	nonsyn	yodB
WC6	NC_000913.3	2991630	G	T	+	GGG>GGT	G>G	syn	ygeG
WC6	NC_000913.3	3054105	T	A	-	ACC>TCC	T>S	nonsyn	pepP
WC8	NC_000913.3	691908	C	T	-	GGC>GAC	G>D	nonsyn	ybeY
WC8	NC_000913.3	966477	A	G	+	ACA>GCA	T>A	nonsyn	ycaI
WC8	NC_000913.3	1411682	C	T	-	CTG>CTA	L>L	syn	ttcA
WC8	NC_000913.3	2178977	T	C	+	TCG>CCG	S>P	nonsyn	yegT
WC8	NC_000913.3	3502901	C	T	+	CAG>TAG	Q>*	nonsyn	frlC
WC8	NC_000913.3	3871270	G	T	-	GCG>GAG	A>E	nonsyn	dgoT
WC9	NC_000913.3	393823	A	T	+	GAT>GTT	D>V	nonsyn	yaiT
WC9	NC_000913.3	1142497	T	C	-	GAC>GGC	D>G	nonsyn	rne
WC9	NC_000913.3	2919021	T	G	-	GAT>GCT	D>A	nonsyn	gudD
WD1	NC_000913.3	394976	A	T	+	CGA>CGT	R>R	syn	iprA
WD1	NC_000913.3	994092	G	A	-	CGC>CGT	R>R	syn	ssuC
WD1	NC_000913.3	1160073	C	A	-	ACG>ACT	T>T	syn	fhuE
WD1	NC_000913.3	1554663	T	G	-	GAT>GCT	D>A	nonsyn	maeA
WD1	NC_000913.3	2139960	T	G	-	AAA>AAC	K>N	nonsyn	asmA
WD1	NC_000913.3	2299181	A	G	-	ATC>ACC	I>T	nonsyn	napH
WD1	NC_000913.3	4550685	C	T	-	GAG>GAA	E>E	syn	gntP
WD1	NC_000913.3	4634823	A	C	-	TTC>TGC	F>C	nonsyn	rob
WD10	NC_000913.3	1486	G	A	+	GAA>AAA	E>K	nonsyn	thrA
WD10	NC_000913.3	1139798	C	T	+	TCG>TTG	S>L	nonsyn	flgK
WD10	NC_000913.3	3010259	G	T	+	GGT>TGT	G>C	nonsyn	hyuA
WD11	NC_000913.3	759036	C	T	+	CCG>TCG	P>S	nonsyn	sucA
WD11	NC_000913.3	1363432	G	A	+	GCG>GCA	A>A	syn	puuC
WD11	NC_000913.3	2394004	G	T	-	GCA>GAA	A>E	nonsyn	nuoL
WD11	NC_000913.3	3323204	C	A	-	GGG>GGT	G>G	syn	glmM
WD12	NC_000913.3	354342	G	A	+	AGC>AAC	S>N	nonsyn	prpE
WD12	NC_000913.3	562701	T	A	+	GAT>GAA	D>E	nonsyn	sfmH
WD12	NC_000913.3	1324848	A	C	+	ATC>CTC	I>L	nonsyn	yciQ
WD12	NC_000913.3	1763492	A	T	-	ATC>AAC	I>N	nonsyn	sufB
WD12	NC_000913.3	2899511	C	A	-	GAT>TAT	D>Y	nonsyn	ygcW
WD13	NC_000913.3	722545	T	G	-	ATC>CTC	I>L	nonsyn	kdpD
WD13	NC_000913.3	2348389	A	T	+	ATC>TTC	I>F	nonsyn	nrdB
WD13	NC_000913.3	2761103	A	T	+	GAT>GTT	D>V	nonsyn	yfjJ
WD13	NC_000913.3	3408600	A	T	+	ATC>TTC	I>F	nonsyn	panF
WD13	NC_000913.3	3802957	T	A	-	GGA>GGT	G>G	syn	waaO
WD13	NC_000913.3	3886946	T	G	+	CTG>CGG	L>R	nonsyn	mnmE
WD13	NC_000913.3	4123119	C	T	-	GGA>GAA	G>E	nonsyn	ftsN
WD13	NC_000913.3	4188786	A	G	+	GAA>GGA	E>G	nonsyn	rpoC
WD14	NC_000913.3	2567610	C	T	-	CCG>CCA	P>P	syn	eutH
WD14	NC_000913.3	2711837	A	T	+	GAA>GTA	E>V	nonsyn	nadB
WD15	NC_000913.3	1881617	C	A	-	GGA>TGA	G>Sec/*	nonsyn	dmlR
WD15	NC_000913.3	2190718	G	T	-	CAA>AAA	Q>K	nonsyn	yehB
WD15	NC_000913.3	2221048	T	C	-	GGA>GGG	G>G	syn	bglX
WD15	NC_000913.3	3168940	G	A	-	CGT>TGT	R>C	nonsyn	ygiV
WD15	NC_000913.3	3482259	A	T	+	GAT>GTT	D>V	nonsyn	yheS
WD16	NC_000913.3	556406	C	A	-	GCT>TCT	A>S	nonsyn	ybcI
WD16	NC_000913.3	1162467	T	G	+	GTT>GGT	V>G	nonsyn	ycfL
WD16	NC_000913.3	2342186	T	C	-	ACA>GCA	T>A	nonsyn	yfaL
WD18	NC_000913.3	294294	T	C	-	GAA>GGA	E>G	nonsyn	yagM
WD18	NC_000913.3	2402406	G	C	-	TGC>TGG	C>W	nonsyn	nuoC
WD18	NC_000913.3	3834839	G	A	-	GCT>GTT	A>V	nonsyn	yicJ
WD19	NC_000913.3	1544708	C	T	-	ATG>ATA	M>I	nonsyn	yddJ
WD19	NC_000913.3	2979092	G	A	+	GCG>GCA	A>A	syn	lysR
WD2	NC_000913.3	1335249	G	A	+	TGG>TGA	W>Sec/*	nonsyn	ymiA
WD2	NC_000913.3	1515128	G	A	+	GCC>ACC	A>T	nonsyn	ydcV
WD2	NC_000913.3	1702094	G	C	+	GCT>CCT	A>P	nonsyn	malY
WD2	NC_000913.3	1744828	T	G	+	TAA>GAA	Q>E	nonsyn	mdtK
WD2	NC_000913.3	1805505	A	T	-	GGT>GGA	G>G	syn	ydiY
WD2	NC_000913.3	2072811	C	T	+	CTG>TTG	L>L	syn	flu
WD2	NC_000913.3	3715770	A	G	-	TCT>CCT	S>P	nonsyn	bisC
WD2	NC_000913.3	4465634	T	C	-	ATG>GTG	M>V	nonsyn	treB
WD20	NC_000913.3	542260	G	A	+	GAC>AAC	D>N	nonsyn	glxK
WD20	NC_000913.3	1990105	T	C	+	GTC>GCC	V>A	nonsyn	tyrP
WD20	NC_000913.3	2676166	A	C	-	CGT>CGG	R>R	syn	yphD
WD21	NC_000913.3	3539473	G	A	+	GCG>ACG	A>T	nonsyn	yhgF
WD22	NC_000913.3	683236	A	G	-	GTC>GCC	V>A	nonsyn	hscC
WD23	NC_000913.3	501062	T	C	+	ATA>ACA	I>T	nonsyn	gsk
WD23	NC_000913.3	739202	C	T	+	CTG>TTG	L>L	syn	ybgA
WD23	NC_000913.3	1196076	C	T	+	GGC>GGT	G>G	syn	icd
WD23	NC_000913.3	1457416	G	T	+	CTG>CTT	L>L	syn	paaE
WD23	NC_000913.3	1523531	T	A	+	GAT>GAA	D>E	nonsyn	yncE
WD23	NC_000913.3	1780437	A	T	+	AAT>TAT	N>Y	nonsyn	ydiR
WD23	NC_000913.3	2443117	G	C	+	GCA>CCA	A>P	nonsyn	mnmC
WD23	NC_000913.3	2497337	A	T	-	ATG>AAG	M>K	nonsyn	alaC
WD23	NC_000913.3	3266589	C	T	-	AAG>AAA	K>K	syn	tdcA
WD23	NC_000913.3	3965399	C	T	-	GCC>ACC	A>T	nonsyn	rhlB
WD23	NC_000913.3	4310738	A	G	-	GGT>GGC	G>G	syn	alsA
WD24	NC_000913.3	176788	T	C	+	ATG>ACG	M>T	nonsyn	erpA
WD24	NC_000913.3	1473314	T	C	+	AGT>AGC	S>S	syn	ydbA
WD24	NC_000913.3	2909541	A	T	-	GAT>GAA	D>E	nonsyn	pyrG
WD24	NC_000913.3	3066904	A	G	-	CGT>CGC	R>R	syn	ygfI
WD4	NC_000913.3	354048	C	G	+	CCG>CGG	P>R	nonsyn	prpE
WD4	NC_000913.3	1129261	C	T	+	CCC>TCC	P>S	nonsyn	murJ
WD4	NC_000913.3	2319200	T	C	-	GAG>GGG	E>G	nonsyn	rcsC
WD4	NC_000913.3	3127237	C	T	-	GGC>GAC	G>D	nonsyn	glcD
WD4	NC_000913.3	3233956	T	A	-	TCA>TCT	S>S	syn	higA
WD4	NC_000913.3	3277710	A	G	+	GAT>GGT	D>G	nonsyn	yhaV
WD5	NC_000913.3	1048019	G	A	-	CAT>TAT	H>Y	nonsyn	gfcC
WD5	NC_000913.3	2227672	C	T	-	GTG>ATG	V>M	nonsyn	mdtQ
WD5	NC_000913.3	3062922	T	G	+	ATT>ATG	I>M	nonsyn	scpA
WD5	NC_000913.3	4217985	C	T	+	CCG>TCG	P>S	nonsyn	aceA
WD5	NC_000913.3	4492489	G	A	-	CTT>TTT	L>F	nonsyn	idnT
WD7	NC_000913.3	809809	A	T	+	ACC>TCC	T>S	nonsyn	bioB
WD7	NC_000913.3	2406060	A	T	-	GAT>GAA	D>E	nonsyn	lrhA
WD7	NC_000913.3	4491265	T	G	-	ACC>CCC	T>P	nonsyn	idnT
WD8	NC_000913.3	458465	A	T	+	GAT>GTT	D>V	nonsyn	clpX
WD8	NC_000913.3	871139	A	C	+	GAT>GCT	D>A	nonsyn	gsiC
WD8	NC_000913.3	1968653	G	T	-	CAA>AAA	Q>K	nonsyn	cheR
WD8	NC_000913.3	2339104	T	A	-	CAG>CTG	Q>L	nonsyn	gyrA
WD8	NC_000913.3	2915674	T	G	+	ATT>ATG	I>M	nonsyn	barA
WD8	NC_000913.3	4591810	A	T	+	ACG>TCG	T>S	nonsyn	tsr
WE1	NC_000913.3	1056827	C	T	+	CGC>CGT	R>R	syn	torT
WE1	NC_000913.3	1447279	T	G	-	AAC>ACC	N>T	nonsyn	feaR
WE1	NC_000913.3	1615797	C	A	+	TCT>TAT	S>Y	nonsyn	yneK
WE1	NC_000913.3	1656551	T	A	+	ATC>AAC	I>N	nonsyn	speG
WE1	NC_000913.3	2235500	A	T	+	CAG>CTG	Q>L	nonsyn	preA
WE1	NC_000913.3	2507451	A	C	-	GAT>GAG	D>E	nonsyn	fryC
WE10	NC_000913.3	120980	T	A	-	GAT>GTT	D>V	nonsyn	aroP
WE10	NC_000913.3	269731	C	G	-	CGC>CCC	R>P	nonsyn	perR
WE10	NC_000913.3	927215	T	C	-	CAT>CGT	H>R	nonsyn	aat
WE10	NC_000913.3	927916	C	G	-	AGC>ACC	S>T	nonsyn	cydC
WE10	NC_000913.3	2104504	T	C	-	GGA>GGG	G>G	syn	wbbK
WE10	NC_000913.3	2104504	T	C	-	GAA>GGA	E>G	nonsyn	wbbJ
WE10	NC_000913.3	2586975	G	A	+	CAG>CAA	Q>Q	syn	narQ
WE10	NC_000913.3	3268731	A	T	+	GAA>GTA	E>V	nonsyn	yhaC
WE10	NC_000913.3	3789050	G	C	+	AGC>ACC	S>T	nonsyn	yibQ
WE10	NC_000913.3	3789050	G	C	-	CGC>CGG	R>R	syn	waaH
WE10	NC_000913.3	3904012	G	C	-	GCC>GGC	A>G	nonsyn	bglF
WE11	NC_000913.3	2374314	A	G	-	CGT>CGC	R>R	syn	menE
WE11	NC_000913.3	2535907	C	T	+	GCT>GTT	A>V	nonsyn	crr
WE11	NC_000913.3	2689028	C	G	-	CGC>CCC	R>P	nonsyn	qseG
WE11	NC_000913.3	2864973	C	A	+	CTC>CTA	L>L	syn	ygbM
WE11	NC_000913.3	3268805	G	T	+	GAT>TAT	D>Y	nonsyn	yhaC
WE11	NC_000913.3	3279358	G	C	+	GCC>CCC	A>P	nonsyn	kbaZ
WE11	NC_000913.3	3373048	T	C	-	ATC>GTC	I>V	nonsyn	nanA
WE11	NC_000913.3	3721384	G	A	+	GTA>ATA	V>I	nonsyn	insK
WE11	NC_000913.3	4476315	G	A	+	CTG>CTA	L>L	syn	yjgL
WE12	NC_000913.3	248969	C	A	-	GTG>TTG	V>L	nonsyn	lfhA
WE12	NC_000913.3	339154	T	C	+	GTC>GCC	V>A	nonsyn	yahG
WE12	NC_000913.3	516457	T	A	+	ATC>AAC	I>N	nonsyn	fetA
WE12	NC_000913.3	830300	G	C	-	ACC>AGC	T>S	nonsyn	cecR
WE12	NC_000913.3	1295654	G	T	-	GCA>GAA	A>E	nonsyn	adhE
WE12	NC_000913.3	3601258	C	T	-	GCA>ACA	A>T	nonsyn	ftsX
WE12	NC_000913.3	3865664	T	G	-	ATC>CTC	I>L	nonsyn	yidE
WE13	NC_000913.3	152894	T	G	-	AGC>CGC	S>R	nonsyn	htrE
WE13	NC_000913.3	190521	T	G	+	GCT>GCG	A>A	syn	rpsB
WE13	NC_000913.3	206647	G	A	+	GCC>ACC	A>T	nonsyn	dnaE
WE13	NC_000913.3	508343	T	A	+	AGT>AGA	S>R	nonsyn	ybaQ
WE13	NC_000913.3	658432	C	A	+	TAC>TAA	Y>Q	nonsyn	ybeM
WE13	NC_000913.3	3739386	G	C	+	TGG>TGC	W>C	nonsyn	malS
WE13	NC_000913.3	3917465	T	G	-	AAA>AAC	K>N	nonsyn	atpG
WE14	NC_000913.3	328573	T	C	-	CAG>CGG	Q>R	nonsyn	betB
WE14	NC_000913.3	2132296	C	T	-	GGG>GAG	G>E	nonsyn	wcaB
WE14	NC_000913.3	2211425	T	A	+	GGT>GGA	G>G	syn	yehR
WE14	NC_000913.3	2365176	G	C	-	CCT>GCT	P>A	nonsyn	ais
WE14	NC_000913.3	3300553	A	T	-	CTG>CAG	L>Q	nonsyn	yhbS
WE14	NC_000913.3	3390232	A	G	+	TAC>TGC	Y>C	nonsyn	aaeR
WE14	NC_000913.3	3653354	T	C	+	TTA>CTA	L>L	syn	yhiS
WE14	NC_000913.3	4453763	A	G	+	ATC>GTC	I>V	nonsyn	yjfF
WE15	NC_000913.3	366725	C	G	-	CTG>CTC	L>L	syn	lacI
WE15	NC_000913.3	518760	T	G	-	TTA>TTC	L>F	nonsyn	ybbO
WE15	NC_000913.3	1545931	T	G	-	GAC>GCC	D>A	nonsyn	yddL
WE15	NC_000913.3	2538362	G	A	+	GGA>GAA	G>E	nonsyn	yfeS
WE15	NC_000913.3	3196404	A	T	-	ATC>AAC	I>N	nonsyn	rfaE
WE16	NC_000913.3	204424	T	C	+	CGT>CGC	R>R	syn	lpxB
WE16	NC_000913.3	1616741	A	C	+	ACC>CCC	T>P	nonsyn	yneK
WE16	NC_000913.3	1718573	C	T	-	GGA>AGA	G>R	nonsyn	anmK
WE19	NC_000913.3	1584985	G	T	-	GCA>GAA	A>E	nonsyn	ydeP
WE19	NC_000913.3	2076519	T	C	+	ATC>ACC	I>T	nonsyn	yeeS
WE19	NC_000913.3	2103684	T	C	-	ATA>GTA	I>V	nonsyn	wbbK
WE19	NC_000913.3	3002222	C	T	+	ATC>ATT	I>I	syn	xdhA
WE2	NC_000913.3	275328	C	T	+	CAA>TAA	Q>Q	syn	mmuP
WE2	NC_000913.3	654873	C	T	-	GGT>AGT	G>S	nonsyn	dcuC
WE2	NC_000913.3	2999269	G	A	-	GCT>GTT	A>V	nonsyn	ygeR
WE2	NC_000913.3	3020380	G	C	+	GGT>GCT	G>A	nonsyn	ssnA
WE2	NC_000913.3	3715015	C	A	-	GCG>GCT	A>A	syn	bisC
WE2	NC_000913.3	4255857	C	G	-	GCT>CCT	A>P	nonsyn	plsB
WE20	NC_000913.3	3195581	G	T	-	AAC>AAA	N>K	nonsyn	rfaE
WE21	NC_000913.3	844419	A	T	-	TAT>TAA	Y>Q	nonsyn	ybiO
WE21	NC_000913.3	1628076	A	G	+	AAT>AGT	N>S	nonsyn	ydfG
WE21	NC_000913.3	1698395	C	T	-	TTG>TTA	L>L	syn	malI
WE21	NC_000913.3	2159223	G	A	+	GCT>ACT	A>T	nonsyn	mdtC
WE21	NC_000913.3	2399615	G	C	-	CCG>CGG	P>R	nonsyn	nuoG
WE21	NC_000913.3	3804644	C	A	-	TGT>TTT	C>F	nonsyn	waaS
WE21	NC_000913.3	4394891	G	T	+	GCG>TCG	A>S	nonsyn	nnr
WE22	NC_000913.3	1837254	G	C	+	GCG>CCG	A>P	nonsyn	ynjC
WE22	NC_000913.3	1961341	G	C	+	GGT>GCT	G>A	nonsyn	argS
WE22	NC_000913.3	2491584	G	A	-	CAA>TAA	Q>Q	syn	oxc
WE22	NC_000913.3	3088742	G	T	+	GGG>GGT	G>G	syn	galP
WE22	NC_000913.3	3794900	G	A	+	TGG>TAG	W>*	nonsyn	rfaD
WE22	NC_000913.3	4034260	A	G	+	CGA>CGG	R>R	syn	trkH
WE22	NC_000913.3	4092234	A	C	-	TCC>GCC	S>A	nonsyn	frvB
WE22	NC_000913.3	4271657	G	A	-	CGC>TGC	R>C	nonsyn	uvrA
WE22	NC_000913.3	4596596	G	C	+	GCA>CCA	A>P	nonsyn	lgoD
WE23	NC_000913.3	2393360	C	A	-	GAT>TAT	D>Y	nonsyn	nuoL
WE23	NC_000913.3	2472468	A	G	-	CGT>CGC	R>R	syn	yfdN
WE23	NC_000913.3	2965909	T	G	-	CGA>CGC	R>R	syn	lgt
WE23	NC_000913.3	3061772	A	C	+	GAC>GCC	D>A	nonsyn	scpA
WE23	NC_000913.3	3331439	C	T	-	GGC>AGC	G>S	nonsyn	obgE
WE24	NC_000913.3	3018166	G	A	+	GTA>ATA	V>I	nonsyn	ygfK
WE24	NC_000913.3	4444289	T	C	+	TTG>CTG	L>L	syn	tamB
WE3	NC_000913.3	2107726	G	A	-	CTT>TTT	L>F	nonsyn	glf
WE4	NC_000913.3	60962	G	C	-	GCG>GGG	A>G	nonsyn	rapA
WE4	NC_000913.3	638205	A	G	-	GAT>GAC	D>D	syn	dsbG
WE4	NC_000913.3	2047905	A	G	+	ATT>GTT	I>V	nonsyn	yeeJ
WE5	NC_000913.3	1435926	T	A	-	GAT>GTT	D>V	nonsyn	ompN
WE5	NC_000913.3	2662970	G	A	-	GTC>GTT	V>V	syn	trmJ
WE6	NC_000913.3	199789	T	A	+	ATC>AAC	I>N	nonsyn	bamA
WE6	NC_000913.3	408301	C	A	+	CCG>CAG	P>Q	nonsyn	ppnP
WE6	NC_000913.3	448516	C	T	-	GTT>ATT	V>I	nonsyn	cyoC
WE6	NC_000913.3	782150	C	T	+	AGC>AGT	S>S	syn	nadA
WE6	NC_000913.3	1297252	A	T	-	GGT>GGA	G>G	syn	adhE
WE6	NC_000913.3	1404755	A	T	+	GTA>GTT	V>V	syn	abgR
WE6	NC_000913.3	2437374	A	C	-	TCG>GCG	S>A	nonsyn	pdxB
WE6	NC_000913.3	3118706	T	G	-	AAC>ACC	N>T	nonsyn	yghJ
WE6	NC_000913.3	3224396	G	A	+	CCG>CCA	P>P	syn	ebgA
WE6	NC_000913.3	3448574	A	C	-	GGT>GGG	G>G	syn	rpmC
WE7	NC_000913.3	625936	T	G	+	CTG>CGG	L>R	nonsyn	entC
WE7	NC_000913.3	1326402	A	G	+	AAA>GAA	K>E	nonsyn	yciQ
WE7	NC_000913.3	3435245	G	A	+	CAG>CAA	Q>Q	syn	rsmB
WE7	NC_000913.3	3437483	T	G	+	GGT>GGG	G>G	syn	trkA
WE7	NC_000913.3	3438375	G	A	+	GAA>AAA	E>K	nonsyn	mscL
WE7	NC_000913.3	3803623	G	T	-	GCG>GAG	A>E	nonsyn	waaB
WE8	NC_000913.3	445602	A	G	-	GGT>GGC	G>G	syn	yajR
WE8	NC_000913.3	1101567	T	G	-	ACC>CCC	T>P	nonsyn	csgG
WE8	NC_000913.3	3794962	G	A	+	GGC>AGC	G>S	nonsyn	waaF
WE9	NC_000913.3	276854	A	G	+	AAC>AGC	N>S	nonsyn	mmuM
WE9	NC_000913.3	745954	T	A	+	ATC>AAC	I>N	nonsyn	nei
WE9	NC_000913.3	962789	T	A	+	GAT>GAA	D>E	nonsyn	rpsA
WE9	NC_000913.3	1475288	C	T	+	CAA>TAA	Q>Q	syn	ydbD
WE9	NC_000913.3	2679838	T	C	-	ATT>GTT	I>V	nonsyn	yphG
WE9	NC_000913.3	3460649	G	A	+	GGC>GAC	G>D	nonsyn	gspF

## Sheet: S6
Supplemental Table S6. The list of base-pair substitution mutations in the coding regions of the SOS-uninducible (lexA3) MA lines.
Lines	Chromosome	Position	Reference	Mutation	Strand	Codon change	Amino acid change	Synonymous/nonsynonymous	Gene name
LA1	NC_000913.3	3100363	G	A	-	GAC>GAT	D>D	syn	ansB
LA10	NC_000913.3	1303074	T	A	+	ATC>AAC	I>N	nonsyn	oppB
LA12	NC_000913.3	162894	G	A	+	GGG>AGG	G>R	nonsyn	hrpB
LA12	NC_000913.3	454765	T	C	+	TGT>TGC	C>C	syn	bolA
LA12	NC_000913.3	1626879	G	A	-	CTG>TTG	L>L	syn	dcp
LA13	NC_000913.3	4480479	T	A	+	GAT>GAA	D>E	nonsyn	yjgN
LA14	NC_000913.3	3533331	G	A	+	GGC>AGC	G>S	nonsyn	pck
LA14	NC_000913.3	4136340	T	A	+	TTA>TAA	L>Q	nonsyn	yijE
LA16	NC_000913.3	1358097	G	T	-	GCG>GAG	A>E	nonsyn	puuP
LA17	NC_000913.3	3068008	G	A	-	CCG>TCG	P>S	nonsyn	yggE
LA17	NC_000913.3	4414956	C	T	+	CTG>TTG	L>L	syn	aidB
LA2	NC_000913.3	1184507	T	C	-	AAT>AGT	N>S	nonsyn	potA
LA2	NC_000913.3	2538378	G	T	+	GCG>GCT	A>A	syn	yfeS
LA2	NC_000913.3	3843062	T	G	-	GAA>GCA	E>A	nonsyn	adeQ
LA20	NC_000913.3	3469705	C	A	-	TGG>TTG	W>L	nonsyn	chiA
LA20	NC_000913.3	4100327	A	C	-	TCG>GCG	S>A	nonsyn	rhaT
LA21	NC_000913.3	94209	G	T	+	GCG>GCT	A>A	syn	murE
LA21	NC_000913.3	525020	C	T	+	TCG>TTG	S>L	nonsyn	rhsD
LA21	NC_000913.3	2772289	G	A	-	TGC>TGT	C>C	syn	yfjV
LA22	NC_000913.3	1134251	T	A	+	GAT>GAA	D>E	nonsyn	flgF
LA24	NC_000913.3	1442744	G	A	-	CTG>TTG	L>L	syn	ldhA
LA3	NC_000913.3	2417332	G	T	+	ACG>ACT	T>T	syn	yfcC
LA3	NC_000913.3	3745862	T	A	+	GAT>GAA	D>E	nonsyn	yiaN
LA4	NC_000913.3	767032	G	A	+	TGG>TAG	W>*	nonsyn	mngA
LA5	NC_000913.3	1968586	G	A	-	GCG>GTG	A>V	nonsyn	cheR
LA6	NC_000913.3	2781527	G	A	-	AGC>AGT	S>S	syn	ypjA
LA7	NC_000913.3	3239283	T	C	+	TTC>TCC	F>S	nonsyn	alx
LA7	NC_000913.3	4295265	T	C	+	ATC>ACC	I>T	nonsyn	gltP
LA8	NC_000913.3	350213	G	T	+	GGC>TGC	G>C	nonsyn	prpC
LA8	NC_000913.3	971056	C	T	+	CGC>TGC	R>C	nonsyn	kdsB
LA8	NC_000913.3	1034403	A	G	+	ACC>GCC	T>A	nonsyn	hyaB
LB1	NC_000913.3	394824	G	T	+	GAA>TAA	E>Q	nonsyn	iprA
LB1	NC_000913.3	2628796	A	T	-	CTG>CAG	L>Q	nonsyn	pdeF
LB1	NC_000913.3	2942516	C	G	-	GCA>CCA	A>P	nonsyn	gcvA
LB10	NC_000913.3	709625	T	G	+	TTC>TGC	F>C	nonsyn	chiP
LB10	NC_000913.3	2166376	G	A	+	GAC>AAC	D>N	nonsyn	yegQ
LB10	NC_000913.3	2466048	A	C	+	AGC>CGC	S>R	nonsyn	yfdC
LB10	NC_000913.3	2603071	T	C	+	AGT>AGC	S>S	syn	hyfB
LB10	NC_000913.3	3053688	G	A	-	CCA>TCA	P>S	nonsyn	pepP
LB10	NC_000913.3	4204609	C	T	+	ATC>ATT	I>I	syn	zraR
LB12	NC_000913.3	2364803	G	C	+	GGT>CGT	G>R	nonsyn	nudI
LB12	NC_000913.3	3148061	G	A	+	TTG>TTA	L>L	syn	gpr
LB13	NC_000913.3	402572	C	A	+	CCC>ACC	P>T	nonsyn	phoA
LB13	NC_000913.3	3565378	T	C	-	AAC>GAC	N>D	nonsyn	glgP
LB14	NC_000913.3	2074998	A	G	+	ATC>GTC	I>V	nonsyn	yeeR
LB14	NC_000913.3	3140697	G	A	-	CAT>TAT	H>Y	nonsyn	hybE
LB16	NC_000913.3	3584508	C	A	+	GAC>GAA	D>E	nonsyn	yrhD
LB17	NC_000913.3	1304360	G	A	+	TGG>TAG	W>*	nonsyn	oppC
LB17	NC_000913.3	4381746	C	T	-	ATG>ATA	M>I	nonsyn	frdA
LB18	NC_000913.3	2218029	G	A	-	CTG>TTG	L>L	syn	yehY
LB18	NC_000913.3	3179580	A	C	+	AAC>ACC	N>T	nonsyn	tolC
LB18	NC_000913.3	3566836	C	T	-	GGG>AGG	G>R	nonsyn	glgA
LB18	NC_000913.3	3819783	G	A	-	CCG>CTG	P>L	nonsyn	ligB
LB19	NC_000913.3	1873795	T	A	+	GAT>GAA	D>E	nonsyn	yeaK
LB2	NC_000913.3	871527	G	T	+	GTG>GTT	V>V	syn	gsiC
LB2	NC_000913.3	2472523	G	T	-	GCG>GAG	A>E	nonsyn	yfdN
LB20	NC_000913.3	1843118	A	C	+	AAA>CAA	K>Q	nonsyn	gdhA
LB20	NC_000913.3	4525697	T	G	-	TAC>TCC	Y>S	nonsyn	yjhI
LB21	NC_000913.3	1444481	C	T	+	TAC>TAT	Y>Y	syn	ydbH
LB21	NC_000913.3	3721000	C	T	+	CGC>CGT	R>R	syn	insJ
LB22	NC_000913.3	1132507	T	C	+	ACT>ACC	T>T	syn	flgD
LB23	NC_000913.3	953282	G	C	-	AAC>AAG	N>K	nonsyn	pflB
LB23	NC_000913.3	1467684	T	G	+	TCG>GCG	S>A	nonsyn	ydbA
LB23	NC_000913.3	1883320	T	G	+	TCT>GCT	S>A	nonsyn	yeaV
LB3	NC_000913.3	105505	A	G	+	GGA>GGG	G>G	syn	ftsZ
LB3	NC_000913.3	2540856	C	A	-	CGC>CTC	R>L	nonsyn	cysW
LB4	NC_000913.3	4164651	A	C	+	CAG>CCG	Q>P	nonsyn	btuB
LB4	NC_000913.3	4544524	A	G	+	GAA>GGA	E>G	nonsyn	fimC
LB5	NC_000913.3	350396	G	A	+	GTC>ATC	V>I	nonsyn	prpC
LB5	NC_000913.3	1806696	A	T	+	CCA>CCT	P>P	syn	pfkB
LB5	NC_000913.3	1821347	G	T	-	GGC>GGA	G>G	syn	chbB
LB6	NC_000913.3	18258	C	T	+	CCG>CTG	P>L	nonsyn	nhaA
LB8	NC_000913.3	4149863	C	G	-	GCA>CCA	A>P	nonsyn	eptC
LB9	NC_000913.3	878802	G	C	+	GCT>CCT	A>P	nonsyn	yliI
LB9	NC_000913.3	3005278	T	C	-	GAT>GGT	D>G	nonsyn	ygeV
LB9	NC_000913.3	4151256	C	T	-	GAG>AAG	E>K	nonsyn	ppc
LC1	NC_000913.3	2773556	T	C	+	GTT>GCT	V>A	nonsyn	yfjW
LC1	NC_000913.3	2866380	A	G	+	GAC>GGC	D>G	nonsyn	ygbN
LC10	NC_000913.3	21961	G	A	+	CTG>CTA	L>L	syn	ribF
LC10	NC_000913.3	538254	A	T	+	ATC>TTC	I>F	nonsyn	ybbW
LC10	NC_000913.3	2339278	A	T	-	GTA>GAA	V>E	nonsyn	gyrA
LC11	NC_000913.3	162350	C	T	+	TAC>TAT	Y>Y	syn	hrpB
LC11	NC_000913.3	2363551	T	G	-	GAT>GCT	D>A	nonsyn	yfaY
LC11	NC_000913.3	3392596	C	T	-	GCG>GCA	A>A	syn	yhdP
LC12	NC_000913.3	671910	C	T	-	GGT>AGT	G>S	nonsyn	lptE
LC12	NC_000913.3	2253988	C	A	-	CGT>CTT	R>L	nonsyn	nupX
LC12	NC_000913.3	3879774	G	A	-	CAC>TAC	H>Y	nonsyn	gyrB
LC13	NC_000913.3	4105179	C	T	-	CTG>CTA	L>L	syn	cpxR
LC14	NC_000913.3	528218	T	A	+	GAT>GAA	D>E	nonsyn	ylbH
LC15	NC_000913.3	1106912	C	T	+	TGC>TGT	C>C	syn	clsC
LC15	NC_000913.3	1405389	C	A	+	CAA>AAA	Q>K	nonsyn	abgR
LC15	NC_000913.3	2196865	C	T	+	ACC>ATC	T>I	nonsyn	yehF
LC15	NC_000913.3	3878733	A	G	-	TCT>CCT	S>P	nonsyn	gyrB
LC16	NC_000913.3	949255	C	T	-	CGT>CAT	R>H	nonsyn	ycaN
LC16	NC_000913.3	1811407	C	A	+	GTC>GTA	V>V	syn	tcyP
LC17	NC_000913.3	1618103	A	G	+	CAC>CGC	H>R	nonsyn	ydeA
LC19	NC_000913.3	4576245	T	A	+	ATC>AAC	I>N	nonsyn	yjiV
LC2	NC_000913.3	2205641	C	T	+	GCT>GTT	A>V	nonsyn	yehL
LC2	NC_000913.3	2336966	T	G	-	ACC>CCC	T>P	nonsyn	gyrA
LC2	NC_000913.3	3368030	G	A	+	AAG>AAA	K>K	syn	yhcG
LC20	NC_000913.3	1061305	G	A	+	GGC>AGC	G>S	nonsyn	torA
LC20	NC_000913.3	2705665	A	G	-	ATC>ACC	I>T	nonsyn	lepA
LC20	NC_000913.3	2795084	G	A	+	GAA>AAA	E>K	nonsyn	gabP
LC20	NC_000913.3	3713292	G	A	+	AAG>AAA	K>K	syn	tag
LC21	NC_000913.3	3034535	T	G	-	ATC>CTC	I>L	nonsyn	lysS
LC21	NC_000913.3	4494652	C	T	+	GGC>GGT	G>G	syn	idnK
LC22	NC_000913.3	2590376	G	A	+	GGC>AGC	G>S	nonsyn	acrD
LC22	NC_000913.3	3879252	T	G	-	ACC>CCC	T>P	nonsyn	gyrB
LC23	NC_000913.3	773845	T	C	+	ATT>ATC	I>I	syn	cydB
LC23	NC_000913.3	3441752	A	T	-	ATC>AAC	I>N	nonsyn	rpsK
LC23	NC_000913.3	3879854	G	A	-	TCG>TTG	S>L	nonsyn	gyrB
LC24	NC_000913.3	1162530	G	A	+	CGC>CAC	R>H	nonsyn	ycfL
LC4	NC_000913.3	568741	A	G	+	TAT>TGT	Y>C	nonsyn	ylcJ
LC4	NC_000913.3	3014189	A	C	-	TTT>TTG	F>L	nonsyn	yqeB
LC5	NC_000913.3	1069459	G	A	-	GGC>GGT	G>G	syn	rutG
LC5	NC_000913.3	3432462	C	T	-	ATG>ATA	M>I	nonsyn	smg
LC5	NC_000913.3	3432462	C	T	-	GTT>ATT	V>I	nonsyn	smf
LC6	NC_000913.3	689498	T	G	-	ATC>CTC	I>L	nonsyn	lnt
LC6	NC_000913.3	936519	C	A	+	CCG>CAG	P>Q	nonsyn	ftsK
LC6	NC_000913.3	3924481	A	C	-	TTG>GTG	L>V	nonsyn	mnmG
LC7	NC_000913.3	3677990	T	G	-	ATC>CTC	I>L	nonsyn	yhjG
LC8	NC_000913.3	2005632	A	C	+	GAA>GAC	E>D	nonsyn	fliS
LD1	NC_000913.3	422034	A	G	+	TAC>TGC	Y>C	nonsyn	proY
LD1	NC_000913.3	919668	A	G	+	GAT>GGT	D>G	nonsyn	macA
LD10	NC_000913.3	543812	C	T	-	GAA>AAA	E>K	nonsyn	allE
LD10	NC_000913.3	1013407	C	T	+	GCG>GTG	A>V	nonsyn	pqiB
LD10	NC_000913.3	2915915	C	T	+	CAG>TAG	Q>*	nonsyn	barA
LD10	NC_000913.3	4315953	C	T	-	GCC>ACC	A>T	nonsyn	phnN
LD12	NC_000913.3	2181004	G	A	+	GCG>ACG	A>T	nonsyn	yegU
LD12	NC_000913.3	3016778	G	T	+	TGC>TTC	C>F	nonsyn	ygfK
LD13	NC_000913.3	2136822	A	C	-	CTC>CGC	L>R	nonsyn	wza
LD13	NC_000913.3	2337743	G	C	-	CAG>GAG	Q>E	nonsyn	gyrA
LD14	NC_000913.3	67193	A	G	-	CTG>CCG	L>P	nonsyn	araA
LD14	NC_000913.3	2337121	G	T	-	GCG>GAG	A>E	nonsyn	gyrA
LD15	NC_000913.3	968925	G	T	+	CGC>CTC	R>L	nonsyn	lpxK
LD15	NC_000913.3	1682801	G	A	+	GAT>AAT	D>N	nonsyn	rstA
LD16	NC_000913.3	3623651	G	T	+	GAA>TAA	E>Q	nonsyn	yhhH
LD17	NC_000913.3	1085653	A	C	+	GAA>GCA	E>A	nonsyn	phoH
LD17	NC_000913.3	2336917	C	A	-	GGT>GTT	G>V	nonsyn	gyrA
LD17	NC_000913.3	2735709	G	A	-	GAC>GAT	D>D	syn	rluD
LD18	NC_000913.3	475	C	T	+	CTG>TTG	L>L	syn	thrA
LD18	NC_000913.3	193535	C	T	+	ACC>ACT	T>T	syn	dxr
LD18	NC_000913.3	1309605	C	T	-	GGT>GAT	G>D	nonsyn	kch
LD18	NC_000913.3	2738121	G	A	+	CGT>CAT	R>H	nonsyn	pheA
LD19	NC_000913.3	543593	T	G	-	AGC>CGC	S>R	nonsyn	allE
LD2	NC_000913.3	560570	A	G	+	ATT>GTT	I>V	nonsyn	sfmD
LD2	NC_000913.3	2167444	C	G	-	CGT>CCT	R>P	nonsyn	ogrK
LD2	NC_000913.3	4054623	C	T	-	GGC>GAC	G>D	nonsyn	glnG
LD20	NC_000913.3	2201846	T	C	+	GTT>GCT	V>A	nonsyn	yehI
LD20	NC_000913.3	2337820	A	T	-	ATC>AAC	I>N	nonsyn	gyrA
LD20	NC_000913.3	4418021	A	T	-	TAC>AAC	Y>N	nonsyn	ulaR
LD22	NC_000913.3	1797045	G	C	-	GAC>GAG	D>E	nonsyn	pheT
LD22	NC_000913.3	2339173	G	A	-	TCG>TTG	S>L	nonsyn	gyrA
LD22	NC_000913.3	4412578	C	T	+	AAC>AAT	N>N	syn	yjfM
LD23	NC_000913.3	406427	T	G	+	ATC>AGC	I>S	nonsyn	aroL
LD23	NC_000913.3	4184959	G	C	+	GTC>CTC	V>L	nonsyn	rpoB
LD23	NC_000913.3	4579060	T	G	-	CAG>CCG	Q>P	nonsyn	mcrB
LD3	NC_000913.3	479859	C	A	-	ACG>ACT	T>T	syn	maa
LD3	NC_000913.3	599032	C	A	+	CGT>AGT	R>S	nonsyn	cusA
LD3	NC_000913.3	661253	T	C	-	GTA>GTG	V>V	syn	ybeF
LD3	NC_000913.3	1946497	G	A	+	GCT>ACT	A>T	nonsyn	yebB
LD4	NC_000913.3	1436256	C	A	-	AGC>ATC	S>I	nonsyn	ompN
LD4	NC_000913.3	2337263	C	T	-	GGT>AGT	G>S	nonsyn	gyrA
LD8	NC_000913.3	2913604	A	T	-	GAT>GAA	D>E	nonsyn	relA
LD9	NC_000913.3	1364760	A	T	+	AGC>TGC	S>C	nonsyn	puuB
LD9	NC_000913.3	1909076	T	C	+	GTA>GCA	V>A	nonsyn	yobH
LD9	NC_000913.3	1992332	T	C	-	GTA>GTG	V>V	syn	pgsA
LD9	NC_000913.3	3879851	G	A	-	GCG>GTG	A>V	nonsyn	gyrB
LD9	NC_000913.3	4466905	C	T	-	CTG>CTA	L>L	syn	treR
LE10	NC_000913.3	3879758	G	A	-	TCG>TTG	S>L	nonsyn	gyrB
LE11	NC_000913.3	126116	A	C	+	GAA>GCA	E>A	nonsyn	aceF
LE11	NC_000913.3	477742	G	T	-	GTC>GTA	V>V	syn	pdeB
LE11	NC_000913.3	924743	G	T	+	GCC>TCC	A>S	nonsyn	clpA
LE11	NC_000913.3	981851	C	A	+	CCG>ACG	P>T	nonsyn	ldtD
LE11	NC_000913.3	1076597	A	C	-	GCT>GCG	A>A	syn	putA
LE11	NC_000913.3	1356924	C	T	-	GCC>ACC	A>T	nonsyn	sapA
LE11	NC_000913.3	1649880	G	A	+	ATG>ATA	M>I	nonsyn	ydfD
LE11	NC_000913.3	3612022	G	A	+	TGG>TAG	W>*	nonsyn	yhhT
LE12	NC_000913.3	935909	A	G	+	AAC>GAC	N>D	nonsyn	ftsK
LE13	NC_000913.3	3359158	A	G	+	GCA>GCG	A>A	syn	gltB
LE13	NC_000913.3	3536011	G	T	-	CGT>AGT	R>S	nonsyn	ompR
LE14	NC_000913.3	2230188	G	A	-	CGC>CGT	R>R	syn	dusC
LE14	NC_000913.3	3536439	A	C	-	TTC>TGC	F>C	nonsyn	ompR
LE14	NC_000913.3	3879257	G	A	-	GCG>GTG	A>V	nonsyn	gyrB
LE15	NC_000913.3	766164	A	T	+	ACT>TCT	T>S	nonsyn	mngA
LE15	NC_000913.3	2337154	G	A	-	ACC>ATC	T>I	nonsyn	gyrA
LE15	NC_000913.3	3418024	G	A	+	GCG>ACG	A>T	nonsyn	acrF
LE15	NC_000913.3	4387132	G	A	-	CGT>TGT	R>C	nonsyn	mscM
LE16	NC_000913.3	949255	C	T	-	CGT>CAT	R>H	nonsyn	ycaN
LE16	NC_000913.3	1811407	C	A	+	GTC>GTA	V>V	syn	tcyP
LE16	NC_000913.3	2010787	C	T	+	GCG>GTG	A>V	nonsyn	yedL
LE16	NC_000913.3	2228443	A	C	-	TCG>GCG	S>A	nonsyn	mdtQ
LE17	NC_000913.3	1203027	A	G	+	AAA>GAA	K>E	nonsyn	ymfT
LE17	NC_000913.3	1307633	A	C	-	ATC>AGC	I>S	nonsyn	clsA
LE17	NC_000913.3	1973855	T	G	-	GAA>GAC	E>D	nonsyn	cheA
LE17	NC_000913.3	2123191	G	A	-	CTG>TTG	L>L	syn	cpsB
LE18	NC_000913.3	811574	C	T	+	GCA>GTA	A>V	nonsyn	bioC
LE18	NC_000913.3	1398813	C	T	-	GCG>GCA	A>A	syn	fnr
LE18	NC_000913.3	1686518	G	T	-	GCA>GAA	A>E	nonsyn	fumC
LE18	NC_000913.3	2317351	A	T	-	GAT>GAA	D>E	nonsyn	rcsC
LE19	NC_000913.3	801313	C	T	+	GAC>GAT	D>D	syn	ybhH
LE19	NC_000913.3	965169	A	T	+	ACC>TCC	T>S	nonsyn	ycaI
LE19	NC_000913.3	1545435	C	T	-	GAT>AAT	D>N	nonsyn	yddK
LE19	NC_000913.3	1761126	G	T	-	AAC>AAA	N>K	nonsyn	sufD
LE19	NC_000913.3	1860589	T	G	-	GGA>GGC	G>G	syn	ydjL
LE19	NC_000913.3	2221787	A	C	-	ATC>AGC	I>S	nonsyn	bglX
LE19	NC_000913.3	4099321	C	T	+	CGA>TGA	R>Sec/*	nonsyn	rhaR
LE19	NC_000913.3	4121022	G	C	-	GAC>GAG	D>E	nonsyn	hslU
LE20	NC_000913.3	1489111	C	A	+	CAG>AAG	Q>K	nonsyn	aldA
LE22	NC_000913.3	1903496	A	C	+	ATC>CTC	I>L	nonsyn	manY
LE23	NC_000913.3	3516751	G	A	-	CCG>TCG	P>S	nonsyn	damX
LE23	NC_000913.3	4207520	G	T	-	CGT>AGT	R>S	nonsyn	purH
LE24	NC_000913.3	1511395	C	T	+	CAA>TAA	Q>Q	syn	ydcR
LE24	NC_000913.3	2004011	A	G	+	TAC>TGC	Y>C	nonsyn	fliD
LE24	NC_000913.3	2353142	G	T	+	GCC>TCC	A>S	nonsyn	glpA
LE24	NC_000913.3	3196647	G	T	-	GCG>GAG	A>E	nonsyn	rfaE
LE24	NC_000913.3	3818360	A	G	+	ACA>GCA	T>A	nonsyn	dinD
LE3	NC_000913.3	344424	C	T	+	AAC>AAT	N>N	syn	yahL
LE3	NC_000913.3	2157822	G	A	+	GGC>AGC	G>S	nonsyn	mdtB
LE3	NC_000913.3	3385674	C	A	+	GCG>GAG	A>E	nonsyn	yhcN
LE4	NC_000913.3	722641	A	C	-	TTA>GTA	L>V	nonsyn	kdpD
LE4	NC_000913.3	3171563	G	T	+	TTG>TTT	L>F	nonsyn	qseC
LE4	NC_000913.3	3310438	G	T	-	GCG>GAG	A>E	nonsyn	pnp
LE6	NC_000913.3	102031	C	T	+	CGT>TGT	R>C	nonsyn	murC
LE6	NC_000913.3	917741	T	G	+	GTT>GTG	V>V	syn	ybjD
LE6	NC_000913.3	2649784	T	G	-	AAA>ACA	K>T	nonsyn	yfhM
LE6	NC_000913.3	3805328	C	A	-	GGT>GTT	G>V	nonsyn	waaP
LE7	NC_000913.3	3880110	A	C	-	TCT>GCT	S>A	nonsyn	gyrB
LE7	NC_000913.3	4495699	G	A	-	CGC>TGC	R>C	nonsyn	ahr
LE8	NC_000913.3	204130	C	G	+	GGC>GGG	G>G	syn	lpxB
LE8	NC_000913.3	322424	C	T	+	AAC>AAT	N>N	syn	ykgF
LE8	NC_000913.3	1213730	C	G	-	GAG>GAC	E>D	nonsyn	bluR
LE8	NC_000913.3	1336835	T	A	+	GAT>GAA	D>E	nonsyn	acnA
LE8	NC_000913.3	3879851	G	A	-	GCG>GTG	A>V	nonsyn	gyrB
LE8	NC_000913.3	4506236	T	C	+	TTC>TCC	F>S	nonsyn	yjhC
LE9	NC_000913.3	2339161	T	C	-	GAC>GGC	D>G	nonsyn	gyrA

## Sheet: S7
Supplemental Table S7. Mutation enrichment tests on mutated genes of the norfloxacin-treated wild-type MA lines (p-value after Bonferroni correction 0.05/324=1.54e-04).
Gene	Start	End	Strands	Length	Observed number of mutations in the gene	Sum of (number of lines × cell divisions in all treated MA lines)	Expected mutation number of the locus across all lines	Poisson cumulative probability of > observed mutations in the gene	Significant
csgG	1100851	1101684	-	834	2	214575	0.0372566	8.38176e-06	Yes
ymiA	1335124	1335288	+	165	1	214575	0.00737091	2.70321e-05	Yes
yghJ	3114550	3119112	-	4563	3	214575	0.203839	6.11452e-05	Yes
idnT	4491206	4492525	-	1320	2	214575	0.0589673	3.26967e-05	Yes
lfhA	248358	250070	-	1713	2	214575	0.0765235	7.0527e-05	Yes
nuoL	2393205	2395046	-	1842	2	214575	0.0822862	8.73138e-05	Yes
oxc	2490256	2491950	-	1695	2	214575	0.0757194	6.83681e-05	Yes
prpE	352706	354592	+	1887	2	214575	0.0842964	9.37298e-05	Yes
rfaE	3195320	3196753	-	1434	2	214575	0.0640599	4.17615e-05	Yes
scpA	3060850	3062994	+	2145	2	214575	0.0958219	0.000136492	Yes
wbbK	2103391	2104509	-	1119	2	214575	0.0499882	2.00535e-05	Yes
yciQ	1324746	1326641	+	1896	2	214575	0.0846985	9.50488e-05	Yes
yhaC	3268415	3269602	+	1188	2	214575	0.0530706	2.39413e-05	Yes
yneK	1615763	1616878	+	1116	2	214575	0.0498542	1.98946e-05	Yes
ynjC	1837212	1838747	+	1536	2	214575	0.0686165	5.11473e-05	Yes
erpA	176610	176954	+	345	1	214575	0.0154119	0.00011755	Yes
ppnP	408177	408461	+	285	1	214575	0.0127316	8.03619e-05	Yes
rpmC	3448568	3448759	-	192	1	214575	0.00857706	3.65734e-05	Yes
tatA	4021945	4022214	+	270	1	214575	0.0120615	7.21576e-05	Yes
yaiX	382591	382872	-	282	1	214575	0.0125976	7.8686e-05	Yes
ybaQ	508218	508559	+	342	1	214575	0.0152779	0.000115525	Yes
ycfL	1162247	1162624	+	378	1	214575	0.0168861	0.000140975	Yes
yddJ	1544384	1544719	-	336	1	214575	0.0150099	0.000111527	Yes
yddL	1545738	1546028	-	291	1	214575	0.0129996	8.37662e-05	Yes
yeaR	1879589	1879948	-	360	1	214575	0.016082	0.000127937	Yes
ygeI	2993638	2993856	+	219	1	214575	0.00978321	4.75446e-05	Yes
ymgA	1216068	1216340	+	273	1	214575	0.0121955	7.37634e-05	Yes
ymgF	1218983	1219201	+	219	1	214575	0.00978321	4.75446e-05	Yes
zapB	4118515	4118760	+	246	1	214575	0.0109894	5.99425e-05	Yes
adhE	1295446	1298121	-	2676	2	214575	0.119543	0.000260375	No
bisC	3714061	3716394	-	2334	2	214575	0.104265	0.00017474	No
aaeR	3389520	3390449	+	930	1	214575	0.0415451	0.000839466	No
aat	926728	927432	-	705	1	214575	0.0314939	0.000485642	No
abgR	1404741	1405649	+	909	1	214575	0.040607	0.000802482	No
abgT	1400247	1401773	-	1527	1	214575	0.0682145	0.00222346	No
aceA	4217109	4218413	+	1305	1	214575	0.0582972	0.00163466	No
agaR	3277856	3278665	-	810	1	214575	0.0361845	0.000639078	No
ais	2365018	2365620	-	603	1	214575	0.0269373	0.00035636	No
alaC	2497057	2498295	-	1239	1	214575	0.0553489	0.00147638	No
alsA	4309448	4310980	-	1533	1	214575	0.0684825	0.00224057	No
amtB	472966	474252	+	1287	1	214575	0.0574931	0.00159073	No
anmK	1718493	1719602	-	1110	1	214575	0.0495861	0.0011895	No
argS	1960062	1961795	+	1734	1	214575	0.0774616	0.00284963	No
aroH	1788435	1789481	+	1047	1	214575	0.0467718	0.00106029	No
aroP	120178	121551	-	1374	1	214575	0.0613796	0.00180839	No
arpB	1803094	1804993	+	1900	1	214575	0.0848772	0.00340459	No
asmA	2139759	2141612	-	1854	1	214575	0.0828223	0.00324614	No
asnB	697513	699177	-	1665	1	214575	0.0743792	0.00263272	No
atpG	3917402	3918265	-	864	1	214575	0.0385968	0.000725964	No
bamA	197928	200360	+	2433	1	214575	0.108687	0.00549546	No
barA	2915057	2917813	+	2757	1	214575	0.123161	0.00698946	No
bdcA	4473340	4474053	-	714	1	214575	0.031896	0.000497988	No
betB	327261	328733	-	1473	1	214575	0.0658022	0.00207229	No
bglF	3903720	3905597	-	1878	1	214575	0.0838944	0.00332837	No
bglX	2219692	2221989	-	2298	1	214575	0.102657	0.0049221	No
bioB	809344	810384	+	1041	1	214575	0.0465038	0.00104835	No
cecR	829972	830643	-	672	1	214575	0.0300197	0.000441675	No
cfa	1741413	1742561	+	1149	1	214575	0.0513284	0.00127308	No
cheR	1968504	1969364	-	861	1	214575	0.0384628	0.000720996	No
citG	646631	647509	-	879	1	214575	0.0392669	0.000751056	No
clpA	923264	925540	+	2277	1	214575	0.101719	0.00483555	No
clpB	2731600	2734173	-	2574	1	214575	0.114986	0.00612534	No
clpX	457426	458700	+	1275	1	214575	0.0569571	0.00156176	No
cobU	2065219	2065764	-	546	1	214575	0.024391	0.000292668	No
crr	2535834	2536343	+	510	1	214575	0.0227828	0.00025562	No
cydA	771458	773026	+	1569	1	214575	0.0700907	0.00234453	No
cydC	927474	929195	-	1722	1	214575	0.0769255	0.00281132	No
cyoC	448046	448660	-	615	1	214575	0.0274734	0.000370552	No
dctA	3682161	3683447	-	1287	1	214575	0.0574931	0.00159073	No
dcuC	654583	655968	-	1386	1	214575	0.0619157	0.00183946	No
ddpB	1559907	1560929	-	1023	1	214575	0.0456997	0.00101295	No
dgoT	3870438	3871730	-	1293	1	214575	0.0577612	0.00160531	No
dhaR	1251066	1252985	+	1920	1	214575	0.0857706	0.00347459	No
dmlA	1881912	1882997	+	1086	1	214575	0.048514	0.00113943	No
dmlR	1880886	1881809	-	924	1	214575	0.0412771	0.000828816	No
dnaE	205126	208608	+	3483	1	214575	0.155593	0.0109194	No
dnaQ	236067	236798	+	732	1	214575	0.0327001	0.000523133	No
dpiA	653862	654542	+	681	1	214575	0.0304218	0.000453463	No
dsbG	637827	638573	-	747	1	214575	0.0333701	0.00054455	No
ebgA	3222633	3225725	+	3093	1	214575	0.138171	0.00871027	No
entC	624885	626060	+	1176	1	214575	0.0525345	0.00133255	No
entF	614157	618038	+	3882	1	214575	0.173417	0.0134064	No
envZ	3534516	3535868	-	1353	1	214575	0.0604415	0.00175463	No
eutH	2566881	2568107	-	1227	1	214575	0.0548128	0.00144844	No
fabH	1148759	1149712	+	954	1	214575	0.0426173	0.000882723	No
feaR	1446378	1447283	-	906	1	214575	0.040473	0.000797265	No
fepA	610254	612494	-	2241	1	214575	0.10011	0.00468883	No
fetA	515919	516596	+	678	1	214575	0.0302878	0.000449517	No
fhuE	1159362	1161551	-	2190	1	214575	0.0978321	0.0044846	No
fimD	4545096	4547732	+	2637	1	214575	0.117801	0.00641692	No
flgK	1138378	1140021	+	1644	1	214575	0.0734411	0.00256833	No
flhA	1962972	1965050	-	2079	1	214575	0.0928735	0.00405479	No
fliI	2016554	2017927	+	1374	1	214575	0.0613796	0.00180839	No
flu	2071539	2074658	+	3120	1	214575	0.139377	0.00885596	No
frlC	3502340	3503170	+	831	1	214575	0.0371226	0.000672226	No
frvB	4090915	4092366	-	1452	1	214575	0.064864	0.00201488	No
fryC	2506647	2507894	-	1248	1	214575	0.0557509	0.00149751	No
ftsN	4122380	4123339	-	960	1	214575	0.0428853	0.000893702	No
ftsX	3601028	3602086	-	1059	1	214575	0.0473079	0.00108434	No
galP	3088284	3089678	+	1395	1	214575	0.0623177	0.00186293	No
gfcC	1047945	1048691	-	747	1	214575	0.0333701	0.00054455	No
ggt	3585081	3586823	-	1743	1	214575	0.0778636	0.00287852	No
glcD	3126522	3128021	-	1500	1	214575	0.0670083	0.00214724	No
glf	2107226	2108329	-	1104	1	214575	0.0493181	0.00117688	No
glgP	3564134	3566581	-	2448	1	214575	0.109358	0.00556097	No
glmM	3322733	3324070	-	1338	1	214575	0.0597714	0.0017167	No
gloA	1727837	1728244	+	408	1	214575	0.0182263	0.000164094	No
gloB	234027	234782	-	756	1	214575	0.0337722	0.000557602	No
glpT	2351016	2352374	-	1359	1	214575	0.0607095	0.00176991	No
glxK	541888	543033	+	1146	1	214575	0.0511943	0.00126655	No
gntP	4549953	4551296	-	1344	1	214575	0.0600394	0.00173182	No
groL	4371025	4372671	+	1647	1	214575	0.0735751	0.00257748	No
gsiC	870967	871887	+	921	1	214575	0.0411431	0.000823516	No
gsk	500125	501429	+	1305	1	214575	0.0582972	0.00163466	No
gspE	3458339	3459820	+	1482	1	214575	0.0662042	0.00209713	No
gspF	3459817	3461013	+	1197	1	214575	0.0534726	0.0013797	No
gudD	2918045	2919385	-	1341	1	214575	0.0599054	0.00172425	No
gyrA	2336793	2339420	-	2628	1	214575	0.117399	0.00637488	No
helD	1024471	1026525	+	2055	1	214575	0.0918014	0.00396453	No
higA	3233728	3234144	-	417	1	214575	0.0186283	0.000171367	No
hscC	681723	683393	-	1671	1	214575	0.0746472	0.00265126	No
htrE	152829	155426	-	2598	1	214575	0.116058	0.00623568	No
hyuA	3010028	3011413	+	1386	1	214575	0.0619157	0.00183946	No
icd	1195123	1196373	+	1251	1	214575	0.0558849	0.00150459	No
ileS	22391	25207	+	2817	1	214575	0.125842	0.0072841	No
insK	3721198	3722049	+	852	1	214575	0.0380607	0.00070619	No
iprA	394506	395129	+	624	1	214575	0.0278755	0.000381375	No
katG	4133835	4136015	+	2181	1	214575	0.0974301	0.004449	No
kbaZ	3278914	3280194	+	1281	1	214575	0.0572251	0.00157621	No
kch	1309016	1310269	-	1254	1	214575	0.0560189	0.00151168	No
kdpD	721730	724414	-	2685	1	214575	0.119945	0.00664324	No
lacI	366428	367510	-	1083	1	214575	0.04838	0.00113324	No
lapB	1340558	1341727	+	1170	1	214575	0.0522665	0.00131922	No
ldtD	981047	982894	+	1848	1	214575	0.0825542	0.00322574	No
leuC	79464	80864	-	1401	1	214575	0.0625858	0.00187866	No
lgoD	4595990	4597012	+	1023	1	214575	0.0456997	0.00101295	No
lgt	2965162	2966037	-	876	1	214575	0.0391328	0.000746004	No
lon	458888	461242	+	2355	1	214575	0.105203	0.00516061	No
lptC	3342836	3343411	+	576	1	214575	0.0257312	0.000325423	No
lpxB	203348	204496	+	1149	1	214575	0.0513284	0.00127308	No
lrhA	2405703	2406641	-	939	1	214575	0.0419472	0.000855563	No
lysR	2979021	2979956	+	936	1	214575	0.0418132	0.000850181	No
maeA	1553972	1555669	-	1698	1	214575	0.0758534	0.00273544	No
malI	1698152	1699180	-	1029	1	214575	0.0459677	0.00102469	No
malQ	3547986	3550070	-	2085	1	214575	0.0931415	0.00407751	No
malS	3737497	3739527	+	2031	1	214575	0.0907292	0.00387521	No
malY	1700957	1702129	+	1173	1	214575	0.0524005	0.00132587	No
mdtC	2158386	2161463	+	3078	1	214575	0.137501	0.0086298	No
mdtF	3660414	3663527	+	3114	1	214575	0.139109	0.00882349	No
mdtK	1743457	1744830	+	1374	1	214575	0.0613796	0.00180839	No
mdtQ	2227323	2228758	-	1436	1	214575	0.0641493	0.00197165	No
menE	2373648	2375003	-	1356	1	214575	0.0605755	0.00176226	No
mmuM	276715	277647	+	933	1	214575	0.0416792	0.000844815	No
mmuP	275325	276728	+	1404	1	214575	0.0627198	0.00188655	No
mnmC	2441764	2443770	+	2007	1	214575	0.0896571	0.00378685	No
mnmE	3886828	3888192	+	1365	1	214575	0.0609776	0.00178525	No
mrdB	665201	666313	-	1113	1	214575	0.0497202	0.00119583	No
mscL	3438024	3438434	+	411	1	214575	0.0183603	0.000166501	No
murJ	1127839	1129374	+	1536	1	214575	0.0686165	0.00224915	No
nadA	782085	783128	+	1044	1	214575	0.0466378	0.00105431	No
nadB	2710420	2712042	+	1623	1	214575	0.072503	0.00250469	No
nagZ	1164095	1165120	+	1026	1	214575	0.0458337	0.00101881	No
nanA	3372683	3373576	-	894	1	214575	0.0399369	0.000776562	No
nanK	3369475	3370350	-	876	1	214575	0.0391328	0.000746004	No
napH	2298715	2299578	-	864	1	214575	0.0385968	0.000725964	No
narQ	2585731	2587431	+	1701	1	214575	0.0759874	0.00274488	No
nei	745935	746726	+	792	1	214575	0.0353804	0.000611317	No
nlpI	3308040	3308924	-	885	1	214575	0.0395349	0.000761208	No
nnr	4394066	4395613	+	1548	1	214575	0.0691526	0.00228361	No
nrdB	2347384	2348514	+	1131	1	214575	0.0505243	0.00123416	No
nuoC	2402055	2403845	-	1791	1	214575	0.0800079	0.00303493	No
nuoG	2397439	2400165	-	2727	1	214575	0.121821	0.00684422	No
obgE	3330582	3331754	-	1173	1	214575	0.0524005	0.00132587	No
ompN	1435760	1436893	-	1134	1	214575	0.0506583	0.00124061	No
paaE	1456430	1457500	+	1071	1	214575	0.0478439	0.00110866	No
panF	3407607	3409058	+	1452	1	214575	0.064864	0.00201488	No
pdeF	2626695	2628938	-	2244	1	214575	0.100244	0.00470098	No
pdeR	1344757	1346742	-	1986	1	214575	0.088719	0.00371032	No
pdxB	2436715	2437851	-	1137	1	214575	0.0507923	0.00124707	No
pdxH	1717351	1718007	-	657	1	214575	0.0293496	0.000422365	No
pepP	3053515	3054840	-	1326	1	214575	0.0592353	0.00168665	No
perR	269289	270182	-	894	1	214575	0.0399369	0.000776562	No
pgaB	1087839	1089857	-	2019	1	214575	0.0901932	0.00383091	No
pitA	3637642	3639141	+	1500	1	214575	0.0670083	0.00214724	No
plsB	4254043	4256466	-	2424	1	214575	0.108285	0.00545633	No
pqiB	1013259	1014899	+	1641	1	214575	0.0733071	0.00255919	No
preA	2235265	2236500	+	1236	1	214575	0.0552148	0.00146937	No
ptsA	4139720	4142221	-	2502	1	214575	0.11177	0.00579976	No
puuC	1362743	1364230	+	1488	1	214575	0.0664722	0.00211377	No
pykA	1937649	1939091	+	1443	1	214575	0.064462	0.00199051	No
pyrG	2908029	2909666	-	1638	1	214575	0.0731731	0.00255007	No
qmcA	514856	515773	-	918	1	214575	0.0410091	0.000818233	No
qseG	2688793	2689506	-	714	1	214575	0.031896	0.000497988	No
rapA	60358	63264	-	2907	1	214575	0.129862	0.00773643	No
rarA	937994	939337	+	1344	1	214575	0.0600394	0.00173182	No
rbbA	3626803	3629538	-	2736	1	214575	0.122223	0.00688765	No
rcsC	2317027	2319876	-	2850	1	214575	0.127316	0.00744851	No
rfaD	3793987	3794919	+	933	1	214575	0.0416792	0.000844815	No
rhlB	3964365	3965630	-	1266	1	214575	0.056555	0.0015402	No
rlmL	1007844	1009952	+	2109	1	214575	0.0942137	0.00416896	No
rne	1141182	1144367	-	3186	1	214575	0.142326	0.00921668	No
rob	4634441	4635310	-	870	1	214575	0.0388648	0.000735951	No
rpoC	4185350	4189573	+	4224	1	214575	0.188695	0.0157142	No
rpsA	961995	963668	+	1674	1	214575	0.0747813	0.00266055	No
rpsB	189874	190599	+	726	1	214575	0.032432	0.000514684	No
rsmB	3435207	3436496	+	1290	1	214575	0.0576271	0.00159801	No
sapB	1354505	1355470	-	966	1	214575	0.0431533	0.000904747	No
sfmH	562336	563319	+	984	1	214575	0.0439574	0.000938277	No
shiA	2053643	2054959	+	1317	1	214575	0.0588333	0.00166427	No
sodA	4100810	4101430	+	621	1	214575	0.0277414	0.000377751	No
speF	718262	720460	-	2199	1	214575	0.0982342	0.00452033	No
speG	1656184	1656744	+	561	1	214575	0.0250611	0.000308832	No
ssnA	3019161	3020489	+	1329	1	214575	0.0593694	0.00169414	No
ssuB	993277	994044	-	768	1	214575	0.0343083	0.000575239	No
ssuC	994041	994832	-	792	1	214575	0.0353804	0.000611317	No
sucA	758706	761507	+	2802	1	214575	0.125172	0.00720992	No
sufB	1762522	1764009	-	1488	1	214575	0.0664722	0.00211377	No
tamB	4444112	4447891	+	3780	1	214575	0.168861	0.0127492	No
tdcA	3266127	3267065	-	939	1	214575	0.0419472	0.000855563	No
thiQ	72229	72927	-	699	1	214575	0.0312259	0.000477496	No
thrA	337	2799	+	2463	1	214575	0.110028	0.00562683	No
torT	1056261	1057289	+	1029	1	214575	0.0459677	0.00102469	No
treB	4464759	4466180	-	1422	1	214575	0.0635239	0.0019342	No
trkA	3436518	3437894	+	1377	1	214575	0.0615136	0.00181614	No
trkH	4033145	4034596	+	1452	1	214575	0.064864	0.00201488	No
trmJ	2662583	2663323	-	741	1	214575	0.0331021	0.000535933	No
tsr	4591657	4593312	+	1656	1	214575	0.0739772	0.00260503	No
ttcA	1411013	1411948	-	936	1	214575	0.0418132	0.000850181	No
tyrP	1989681	1990892	+	1212	1	214575	0.0541427	0.00141387	No
uraA	2618871	2620160	-	1290	1	214575	0.0576271	0.00159801	No
uvrA	4271049	4273871	-	2823	1	214575	0.12611	0.00731386	No
uvrB	813526	815547	+	2022	1	214575	0.0903272	0.00384197	No
waaB	3803058	3804137	-	1080	1	214575	0.048246	0.00112707	No
waaF	3794929	3795975	+	1047	1	214575	0.0467718	0.00106029	No
waaH	3789047	3790081	-	1035	1	214575	0.0462357	0.00103649	No
waaO	3802039	3803058	-	1020	1	214575	0.0455656	0.00100711	No
waaQ	3807064	3808098	-	1035	1	214575	0.0462357	0.00103649	No
waaS	3804181	3805116	-	936	1	214575	0.0418132	0.000850181	No
wbbJ	2104494	2105084	-	591	1	214575	0.0264013	0.00034244	No
wcaB	2132067	2132555	-	489	1	214575	0.0218447	0.000235149	No
wcaE	2128904	2129650	-	747	1	214575	0.0333701	0.00054455	No
xdhA	3000345	3002603	+	2259	1	214575	0.100915	0.00476193	No
xylR	3734979	3736157	+	1179	1	214575	0.0526685	0.00133923	No
yafZ	267184	268005	-	822	1	214575	0.0367205	0.00065792	No
yagF	283201	285168	+	1968	1	214575	0.0879149	0.00364531	No
yagM	293945	294799	-	855	1	214575	0.0381947	0.000711109	No
yahG	338325	339743	+	1419	1	214575	0.0633899	0.00192622	No
yaiP	382739	383935	-	1197	1	214575	0.0534726	0.0013797	No
yaiT	392970	394418	+	1449	1	214575	0.06473	0.00200674	No
yajR	445302	446666	-	1365	1	214575	0.0609776	0.00178525	No
ybbO	518340	519149	-	810	1	214575	0.0361845	0.000639078	No
ybcI	556032	556553	-	522	1	214575	0.0233189	0.000267695	No
ybeM	658031	658818	+	788	1	214575	0.0352017	0.00060523	No
ybeY	691874	692341	-	468	1	214575	0.0209066	0.000215521	No
ybgA	739001	739510	+	510	1	214575	0.0227828	0.00025562	No
ybiO	843255	845480	-	2226	1	214575	0.0994403	0.00462833	No
ybiW	860174	862606	-	2433	1	214575	0.108687	0.00549546	No
ycaI	964320	966584	+	2265	1	214575	0.101183	0.00478641	No
yccE	1064036	1065292	+	1257	1	214575	0.056153	0.00151878	No
ycdU	1095843	1096829	+	987	1	214575	0.0440915	0.000943923	No
ycgM	1228079	1228738	+	660	1	214575	0.0294837	0.000426193	No
ychF	1256721	1257812	-	1092	1	214575	0.048782	0.00115185	No
yciC	1312920	1313663	-	744	1	214575	0.0332361	0.000540233	No
ydbA	1470519	1474013	+	3495	1	214575	0.156129	0.0109908	No
ydbD	1475144	1477450	+	2307	1	214575	0.103059	0.00495941	No
ydcV	1514762	1515556	+	795	1	214575	0.0355144	0.000615902	No
ydeP	1584207	1586486	-	2280	1	214575	0.101853	0.00484787	No
ydfG	1627517	1628263	+	747	1	214575	0.0333701	0.00054455	No
ydfJ	1631002	1632285	-	1284	1	214575	0.0573591	0.00158346	No
ydiF	1775587	1777182	+	1596	1	214575	0.0712968	0.00242398	No
ydiR	1780401	1781339	+	939	1	214575	0.0419472	0.000855563	No
ydiY	1805325	1806083	-	759	1	214575	0.0339062	0.000561986	No
yeaX	1885845	1886810	+	966	1	214575	0.0431533	0.000904747	No
yedN	2011223	2012351	-	1129	1	214575	0.0504349	0.00122987	No
yeeJ	2044938	2052014	+	7077	1	214575	0.316145	0.0405912	No
yeeS	2076308	2076754	+	447	1	214575	0.0199685	0.000196736	No
yegT	2178821	2180098	+	1278	1	214575	0.0570911	0.00156898	No
yehB	2188430	2190910	-	2481	1	214575	0.110832	0.00570635	No
yehR	2211225	2211686	+	462	1	214575	0.0206386	0.000210067	No
yfaL	2340417	2344169	-	3753	1	214575	0.167655	0.0125777	No
yfcA	2444751	2445560	-	810	1	214575	0.0361845	0.000639078	No
yfdN	2472387	2472881	-	495	1	214575	0.0221127	0.000240912	No
yfeS	2537749	2538483	+	735	1	214575	0.0328341	0.000527383	No
yfhM	2647326	2652287	-	4962	1	214575	0.221663	0.0212216	No
yfjI	2758985	2760394	+	1410	1	214575	0.0629878	0.00190237	No
yfjJ	2760547	2761173	+	627	1	214575	0.0280095	0.000385017	No
yfjW	2773318	2775021	+	1704	1	214575	0.0761214	0.00275432	No
ygbM	2864236	2865012	+	777	1	214575	0.0347103	0.000588643	No
ygcW	2899488	2900273	-	786	1	214575	0.0351124	0.000602197	No
ygeG	2991268	2991759	+	492	1	214575	0.0219787	0.000238022	No
ygeR	2999136	2999891	-	756	1	214575	0.0337722	0.000557602	No
ygeV	3004008	3005786	-	1779	1	214575	0.0794718	0.00299546	No
ygeX	3007510	3008706	+	1197	1	214575	0.0534726	0.0013797	No
ygfI	3066277	3067173	-	897	1	214575	0.040071	0.000781713	No
ygfK	3016060	3019158	+	3099	1	214575	0.138439	0.00874255	No
yghB	3153563	3154222	+	660	1	214575	0.0294837	0.000426193	No
ygiQ	3158927	3161146	-	2220	1	214575	0.0991723	0.00460422	No
ygiV	3168749	3169231	-	483	1	214575	0.0215767	0.000229455	No
yhaV	3277337	3277801	+	465	1	214575	0.0207726	0.000212785	No
yhbS	3300255	3300758	-	504	1	214575	0.0225148	0.000249685	No
yheS	3481289	3483202	+	1914	1	214575	0.0855026	0.00345352	No
yhgE	3530715	3532439	-	1725	1	214575	0.0770595	0.00282087	No
yhgF	3537385	3539706	+	2322	1	214575	0.103729	0.00502189	No
yhiS	3653236	3653713	+	478	1	214575	0.0213533	0.000224762	No
yiaK	3742733	3743731	+	999	1	214575	0.0446275	0.000966671	No
yibQ	3788101	3789060	+	960	1	214575	0.0428853	0.000893702	No
yicJ	3834547	3835929	-	1383	1	214575	0.0617817	0.00183167	No
yidE	3864612	3866273	-	1662	1	214575	0.0742452	0.00262348	No
yifB	3948449	3949969	-	1521	1	214575	0.0679464	0.00220641	No
yigA	3995583	3996290	+	708	1	214575	0.0316279	0.000489741	No
yihA	4050133	4050765	-	633	1	214575	0.0282775	0.000392351	No
yjcF	4281783	4283075	-	1293	1	214575	0.0577612	0.00160531	No
yjeM	4383839	4385341	+	1503	1	214575	0.0671423	0.00215565	No
yjfF	4453583	4454578	+	996	1	214575	0.0444935	0.00096096	No
yjgL	4475437	4477251	+	1815	1	214575	0.08108	0.0031146	No
yjjI	4615515	4617065	-	1551	1	214575	0.0692866	0.00229227	No
ykfB	265620	266087	-	468	1	214575	0.0209066	0.000215521	No
yncE	1523307	1524368	+	1062	1	214575	0.0474419	0.0010904	No
ynfE	1658069	1660495	+	2427	1	214575	0.108419	0.00546935	No
yodB	2042368	2042898	+	531	1	214575	0.0237209	0.000276932	No
ypfJ	2595874	2596737	-	864	1	214575	0.0385968	0.000725964	No
yphD	2675827	2676825	-	999	1	214575	0.0446275	0.000966671	No
yphG	2679464	2682745	-	3282	1	214575	0.146614	0.0097529	No
yqeF	2984411	2985592	-	1182	1	214575	0.0528025	0.00134594	No

## Sheet: S8
Supplemental Table S8. Mutation enrichment tests on mutated genes of the treated SOS-uninducible (lexA3) MA lines (p-value after Bonferroni correction 0.05/183=2.73e-04).
Gene	Start	End	Strands	Length	Observed number of mutations in the gene	Sum of (number of lines × cell divisions in all treated MA lines)	Expected mutation number of the locus across all lines	Poisson cumulative probability of > observed mutations in the gene	Significant
gyrA	2336793	2339420	-	2628	10	207021	0.086048	0	Yes
gyrB	3877705	3880119	-	2415	9	207021	0.0790738	0	Yes
allE	543261	544046	-	786	2	207021	0.0257358	2.78667e-06	Yes
tcyP	1810934	1812325	+	1392	2	207021	0.0455779	1.52505e-05	Yes
ycaN	948660	949568	-	909	2	207021	0.0297632	4.29733e-06	Yes
chbB	1821299	1821619	-	321	1	207021	0.0105104	5.4849e-05	Yes
fliS	2005303	2005713	+	411	1	207021	0.0134573	8.97408e-05	Yes
ogrK	2167302	2167520	-	219	1	207021	0.00717066	2.55866e-05	Yes
rpsK	3441709	3442098	-	390	1	207021	0.0127697	8.08415e-05	Yes
ycfL	1162247	1162624	+	378	1	207021	0.0123768	7.59631e-05	Yes
ydfD	1649794	1649985	+	192	1	207021	0.00628661	1.96781e-05	Yes
yhcN	3385538	3385801	+	264	1	207021	0.00864409	3.71455e-05	Yes
yhhH	3623399	3623782	+	384	1	207021	0.0125732	7.83835e-05	Yes
ylcJ	568695	568844	+	150	1	207021	0.00491141	1.20216e-05	Yes
ymfT	1203024	1203224	+	201	1	207021	0.00658129	2.15619e-05	Yes
yobH	1908925	1909164	+	240	1	207021	0.00785826	3.07149e-05	Yes
yrhD	3584404	3584559	+	156	1	207021	0.00510787	1.30008e-05	Yes
aroL	406405	406929	+	525	1	207021	0.0171899	0.000146065	Yes
cpxR	4104972	4105670	-	699	1	207021	0.0228872	0.000257949	Yes
flgD	1131854	1132549	+	696	1	207021	0.022789	0.000255757	Yes
hybE	3140311	3140799	-	489	1	207021	0.0160112	0.000126819	Yes
idnK	4494623	4495186	+	564	1	207021	0.0184669	0.000168429	Yes
insJ	3720680	3721201	+	522	1	207021	0.0170917	0.00014441	Yes
iprA	394506	395129	+	624	1	207021	0.0204315	0.000205901	Yes
lptE	671605	672186	-	582	1	207021	0.0190563	0.000179281	Yes
maa	479367	479918	-	552	1	207021	0.018074	0.00016138	Yes
nudI	2364554	2364979	+	426	1	207021	0.0139484	9.63793e-05	Yes
pgsA	1992269	1992817	-	549	1	207021	0.0179758	0.000159641	Yes
phnN	4315525	4316082	-	558	1	207021	0.0182705	0.000164886	Yes
smg	3431991	3432464	-	474	1	207021	0.0155201	0.000119197	Yes
tag	3713092	3713655	+	564	1	207021	0.0184669	0.000168429	Yes
yeaK	1873574	1874077	+	504	1	207021	0.0165023	0.000134675	Yes
yebB	1946251	1946853	+	603	1	207021	0.0197439	0.000192364	Yes
yedL	2010600	2011079	+	480	1	207021	0.0157165	0.000122218	Yes
yfdN	2472387	2472881	-	495	1	207021	0.0162077	0.000129934	Yes
yjfM	4412387	4413025	+	639	1	207021	0.0209226	0.000215849	Yes
ylbH	527949	528659	+	711	1	207021	0.0232801	0.000266812	Yes
ftsK	933224	937213	+	3990	2	207021	0.130644	0.000337054	No
abgR	1404741	1405649	+	909	1	207021	0.0297632	0.000434232	No
aceF	125695	127587	+	1893	1	207021	0.061982	0.00184333	No
acnA	1335831	1338506	+	2676	1	207021	0.0876196	0.00362157	No
acrD	2587595	2590708	+	3114	1	207021	0.101961	0.00485784	No
acrF	3415033	3418137	+	3105	1	207021	0.101666	0.00483074	No
ahr	4495190	4496209	-	1020	1	207021	0.0333976	0.000545437	No
aldA	1488232	1489671	+	1440	1	207021	0.0471496	0.00107721	No
araA	66835	68337	-	1503	1	207021	0.0492124	0.00117192	No
barA	2915057	2917813	+	2757	1	207021	0.0902718	0.00383739	No
bglX	2219692	2221989	-	2298	1	207021	0.0752429	0.00269268	No
bioC	811522	812277	+	756	1	207021	0.0247535	0.000301359	No
bluR	1213328	1214059	-	732	1	207021	0.0239677	0.000282677	No
btuB	4163639	4165483	+	1845	1	207021	0.0604104	0.00175286	No
cheA	1973360	1975324	-	1965	1	207021	0.0643395	0.00198311	No
chiP	708334	709740	+	1407	1	207021	0.0460691	0.00102914	No
clpA	923264	925540	+	2277	1	207021	0.0745553	0.00264489	No
clsA	1307185	1308645	-	1461	1	207021	0.0478372	0.00110835	No
clsC	1106355	1107776	+	1422	1	207021	0.0465602	0.00105086	No
cpsB	2123084	2124520	-	1437	1	207021	0.0470513	0.0010728	No
cusA	598714	601857	+	3144	1	207021	0.102943	0.00494867	No
cydB	773042	774181	+	1140	1	207021	0.0373267	0.000679548	No
cysW	2540804	2541679	-	876	1	207021	0.0286827	0.000403566	No
damX	3516020	3517306	-	1287	1	207021	0.0421399	0.000863333	No
dinD	3817760	3818584	+	825	1	207021	0.0270128	0.000358341	No
dusC	2229438	2230385	-	948	1	207021	0.0310401	0.000471891	No
dxr	193521	194717	+	1197	1	207021	0.0391931	0.000748273	No
eptC	4148532	4150265	-	1734	1	207021	0.0567759	0.00155203	No
fimC	4544304	4545029	+	726	1	207021	0.0237712	0.000278098	No
fliD	2003872	2005278	+	1407	1	207021	0.0460691	0.00102914	No
fnr	1398774	1399526	-	753	1	207021	0.0246553	0.000298992	No
frdA	4380510	4382318	-	1809	1	207021	0.0592316	0.00168644	No
ftsZ	105305	106456	+	1152	1	207021	0.0377197	0.000693748	No
fumC	1685185	1686588	-	1404	1	207021	0.0459708	0.00102483	No
gabP	2794253	2795653	+	1401	1	207021	0.0458726	0.00102052	No
gcvA	2941650	2942567	-	918	1	207021	0.0300579	0.000442786	No
gdhA	1842371	1843714	+	1344	1	207021	0.0440063	0.000940332	No
glgA	3566600	3568033	-	1434	1	207021	0.0469531	0.00106839	No
glgP	3564134	3566581	-	2448	1	207021	0.0801543	0.00304575	No
glnG	4053869	4055278	-	1410	1	207021	0.0461673	0.00103347	No
glpA	2352647	2354275	+	1629	1	207021	0.053338	0.00137288	No
gltB	3354725	3359185	+	4461	1	207021	0.146065	0.00968353	No
gpr	3147897	3148937	+	1041	1	207021	0.0340852	0.000567868	No
gsiC	870967	871887	+	921	1	207021	0.0301561	0.000445656	No
hrpB	162105	164534	+	2430	1	207021	0.0795649	0.00300229	No
hslU	4120416	4121747	-	1332	1	207021	0.0436134	0.000923857	No
hyfB	2601818	2603836	+	2019	1	207021	0.0661076	0.00209115	No
kch	1309016	1310269	-	1254	1	207021	0.0410594	0.000820216	No
kdpD	721730	724414	-	2685	1	207021	0.0879143	0.00364526	No
ldtD	981047	982894	+	1848	1	207021	0.0605086	0.00175845	No
lepA	2705325	2707124	-	1800	1	207021	0.058937	0.00167003	No
ligB	3819488	3821170	-	1683	1	207021	0.0551061	0.0014637	No
lnt	689343	690881	-	1539	1	207021	0.0503911	0.00122777	No
lpxB	203348	204496	+	1149	1	207021	0.0376214	0.000690184	No
lpxK	968366	969352	+	987	1	207021	0.0323171	0.000511082	No
lysS	3033657	3035174	-	1518	1	207021	0.0497035	0.00119504	No
macA	919235	920350	+	1116	1	207021	0.0365409	0.000651576	No
manY	1903082	1903882	+	801	1	207021	0.0262269	0.000337972	No
mcrB	4577958	4579337	-	1380	1	207021	0.045185	0.000990606	No
mdtB	2155263	2158385	+	3123	1	207021	0.102256	0.00488501	No
mdtQ	2227323	2228758	-	1436	1	207021	0.0470186	0.00107133	No
mngA	765984	767960	+	1977	1	207021	0.0647324	0.00200689	No
mnmG	3923744	3925633	-	1890	1	207021	0.0618838	0.00183761	No
mscM	4386047	4389370	-	3324	1	207021	0.108837	0.00551004	No
murC	100765	102240	+	1476	1	207021	0.0483283	0.00113086	No
nhaA	17489	18655	+	1167	1	207021	0.0382108	0.0007117	No
nupX	2252895	2254145	-	1251	1	207021	0.0409612	0.000816349	No
ompN	1435760	1436893	-	1134	1	207021	0.0371303	0.000672501	No
ompR	3535865	3536584	-	720	1	207021	0.0235748	0.000273556	No
oppC	1303834	1304742	+	909	1	207021	0.0297632	0.000434232	No
pdeB	477067	478617	-	1551	1	207021	0.050784	0.00124667	No
pdeF	2626695	2628938	-	2244	1	207021	0.0734747	0.00257062	No
pepP	3053515	3054840	-	1326	1	207021	0.0434169	0.000915672	No
pfkB	1806370	1807299	+	930	1	207021	0.0304508	0.000454319	No
pflB	951272	953554	-	2283	1	207021	0.0747517	0.0026585	No
pheA	2737745	2738905	+	1161	1	207021	0.0380143	0.000704492	No
pheT	1795557	1797944	-	2388	1	207021	0.0781897	0.00290205	No
phoA	401747	403162	+	1416	1	207021	0.0463637	0.00104215	No
phoH	1084992	1086056	+	1065	1	207021	0.034871	0.000594043	No
pnp	3309033	3311168	-	2136	1	207021	0.0699385	0.0023346	No
ppc	4150447	4153098	-	2652	1	207021	0.0868338	0.00355875	No
pqiB	1013259	1014899	+	1641	1	207021	0.0537309	0.00139282	No
proY	420986	422359	+	1374	1	207021	0.0449885	0.000982139	No
prpC	350012	351181	+	1170	1	207021	0.038309	0.000715317	No
purH	4205943	4207532	-	1590	1	207021	0.052061	0.00130904	No
putA	1074920	1078882	-	3963	1	207021	0.12976	0.00772474	No
puuB	1364232	1365512	+	1281	1	207021	0.0419435	0.000855414	No
qseC	3170484	3171833	+	1350	1	207021	0.0442027	0.000948623	No
rcsC	2317027	2319876	-	2850	1	207021	0.0933169	0.0040924	No
relA	2911417	2913651	-	2235	1	207021	0.0731801	0.00255054	No
rfaE	3195320	3196753	-	1434	1	207021	0.0469531	0.00106839	No
rhaR	4098646	4099494	+	849	1	207021	0.0277986	0.000379295	No
ribF	21407	22348	+	942	1	207021	0.0308437	0.000465998	No
rluD	2735031	2736011	-	981	1	207021	0.0321206	0.000504953	No
rpoB	4181245	4185273	+	4029	1	207021	0.131921	0.00797281	No
rstA	1682159	1682878	+	720	1	207021	0.0235748	0.000273556	No
rutG	1068511	1069839	-	1329	1	207021	0.0435151	0.00091976	No
sapA	1355467	1357110	-	1644	1	207021	0.0538291	0.00139783	No
sfmD	559697	562300	+	2604	1	207021	0.0852621	0.00343467	No
smf	3432436	3433560	-	1125	1	207021	0.0368356	0.000661998	No
sufD	1760520	1761791	-	1272	1	207021	0.0416488	0.000843601	No
thrA	337	2799	+	2463	1	207021	0.0806454	0.00308219	No
tolC	3178115	3179596	+	1482	1	207021	0.0485248	0.00113992	No
torA	1059256	1061802	+	2547	1	207021	0.0833958	0.00329001	No
treR	4466299	4467246	-	948	1	207021	0.0310401	0.000471891	No
ulaR	4417698	4418453	-	756	1	207021	0.0247535	0.000301359	No
waaP	3805153	3805950	-	798	1	207021	0.0261287	0.000335467	No
wza	2136104	2137243	-	1140	1	207021	0.0373267	0.000679548	No
yahL	344176	344991	+	816	1	207021	0.0267181	0.000350634	No
ybbW	537633	539087	+	1455	1	207021	0.0476407	0.00109941	No
ybeF	660425	661378	-	954	1	207021	0.0312366	0.000477821	No
ybhH	800759	801811	+	1053	1	207021	0.0344781	0.000580884	No
ybjD	916473	918131	+	1659	1	207021	0.0543202	0.00142299	No
ycaI	964320	966584	+	2265	1	207021	0.0741623	0.00261777	No
ydbA	1465392	1467909	+	2518	1	207021	0.0824463	0.00321754	No
ydbH	1443051	1445690	+	2640	1	207021	0.0864409	0.00352754	No
ydcR	1510003	1511409	+	1407	1	207021	0.0460691	0.00102914	No
yddK	1544758	1545714	-	957	1	207021	0.0313348	0.000480799	No
ydeA	1617028	1618218	+	1191	1	207021	0.0389966	0.000740887	No
ydjL	1860256	1861332	-	1077	1	207021	0.0352639	0.000607347	No
yeaV	1883188	1884633	+	1446	1	207021	0.047346	0.00108607	No
yeeR	2074779	2076311	+	1533	1	207021	0.0501946	0.00121838	No
yegQ	2165668	2167029	+	1362	1	207021	0.0445956	0.00096531	No
yegU	2180095	2181099	+	1005	1	207021	0.0329065	0.000529686	No
yehF	2196474	2197298	+	825	1	207021	0.0270128	0.000358341	No
yehI	2200279	2203911	+	3633	1	207021	0.118954	0.00653826	No
yehL	2204596	2205684	+	1089	1	207021	0.0356569	0.000620795	No
yehY	2217400	2218557	-	1158	1	207021	0.0379161	0.000700902	No
yfaY	2362431	2363633	-	1203	1	207021	0.0393895	0.000755694	No
yfdC	2465301	2466233	+	933	1	207021	0.030549	0.000457225	No
yfhM	2647326	2652287	-	4962	1	207021	0.16247	0.0118521	No
yfjW	2773318	2775021	+	1704	1	207021	0.0557937	0.00149977	No
ygbN	2865101	2866465	+	1365	1	207021	0.0446939	0.000969504	No
ygeV	3004008	3005786	-	1779	1	207021	0.0582494	0.00163203	No
ygfK	3016060	3019158	+	3099	1	207021	0.10147	0.00481271	No
yhcG	3367827	3368954	+	1128	1	207021	0.0369338	0.00066549	No
yhdP	3392458	3396258	-	3801	1	207021	0.124455	0.007131	No
yhhT	3611865	3612914	+	1050	1	207021	0.0343799	0.000577616	No
yhjG	3676290	3678350	-	2061	1	207021	0.0674828	0.00217707	No
yjhC	4505287	4506405	+	1119	1	207021	0.0366391	0.000655041	No
yjhI	4525015	4525803	-	789	1	207021	0.025834	0.000328007	No
yjiV	4574135	4576855	+	2721	1	207021	0.089093	0.00374075	No
ykgF	322338	323765	+	1428	1	207021	0.0467567	0.00105961	No
yliI	878742	879857	+	1116	1	207021	0.0365409	0.000651576	No
yqeB	3012614	3014239	-	1626	1	207021	0.0532397	0.00136792	No
zraR	4203320	4204645	+	1326	1	207021	0.0434169	0.000915672	No

## Sheet: S9
Supplemental Table S9. Proportion of base-pair substitution mutations and small-indel mutations from the SOS response at all genomic sites.
Norfloxacin concentration(ng/mL)	BPS by the SOS contribution	Small-indel by the SOS contribution
0	0.2087	0.6804
12.5	0.1933	-0.4696
25	0.4241	0.3010
37.5	0.2989	0.6986
50	0.3729	0.4771

## Sheet: S10
Supplemental Table S10. Proportion of base-pair substitution mutations and small-indel mutations from the SOS response at four-fold degenerate sites.
Norfloxacin concentration(ng/mL)	BPS by the SOS contribution	Small-indel by the SOS contribution
0	0.2820	1.000
12.5	0.3773	0.0660
25	0.5692	0.5333
37.5	0.6577	1.000
50	0.4738	0.5712

[truncated: 10 more sheets: S11, S12, S13, S14, S15, S16, S17, S18, S19, S20]
